# Supplementary material for: The natural variance of the Arabidopsis floral secondary metabolites
Source: Sci Data. 2018 Apr 3;5:180051. doi: 10.1038/sdata.2018.51 (PMC5881409; doi:10.1038/sdata.2018.51)
Supplement: Supplementary file 1 [file sdata201851-isa1.zip]

Archive with 4 entries (4 files):
- i_Investigation.txt
- s_study_Fernie.txt
- a_metabolomics_Fernie.txt
- a_transcriptomics_Fernie.txt
