# Supplementary material for: The natural variance of the Arabidopsis floral secondary metabolites
Source: Sci Data. 2018 Apr 3;5:180051. doi: 10.1038/sdata.2018.51 (PMC5881409; doi:10.1038/sdata.2018.51)
Supplement: Supplementary file 1 [file sdata201851-isa1.zip › i_Investigation.txt]

# Investigation File generated for Scientific Data with Investigation File Authoring Tool version 0.1.0 on 26/02/2018 - This metadata file is CC0
ONTOLOGY SOURCE REFERENCE
Term Source Name	NCBITAXON	BTO	GAZ	UO	OBI
Term Source File	http://data.bioontology.org/ontologies/NCBITAXON	http://data.bioontology.org/ontologies/BTO	http://data.bioontology.org/ontologies/GAZ	http://data.bioontology.org/ontologies/UO	http://data.bioontology.org/ontologies/OBI
Term Source Version	2016AB	unknown	$Revision: 1.512 $	unknown	2014-08-18
Term Source Description	National Center for Biotechnology Information (NCBI) Organismal Classification	BRENDA Tissue and Enzyme Source Ontology	Gazetteer	Units of Measurement Ontology	Ontology for Biomedical Investigations
INVESTIGATION
Investigation Identifier
Investigation Title
Investigation Description
Investigation Submission Date
Investigation Public Release Date
INVESTIGATION PUBLICATIONS
Investigation PubMed ID
Investigation Publication DOI
Investigation Publication Author List
Investigation Publication Title
Investigation Publication Status
Investigation Publication Status Term Accession Number
Investigation Publication Status Term Source REF
INVESTIGATION CONTACTS
Investigation Person Last Name
Investigation Person Mid Initials
Investigation Person First Name
Investigation Person Address
Investigation Person Phone
Investigation Person Fax
Investigation Person Email
Investigation Person Affiliation
Investigation Person Roles
Investigation Person Roles Term Accession Number
Investigation Person Roles Term Source REF
STUDY
Study Identifier	10.1038/sdata.2018.51
Study Title	The natural variance of the Arabidopsis floral secondary metabolites
Study Submission Date	12/10/2017
Study Public Release Date	03/04/2018
Study Description	http://www.nature.com/articles/sdata201851#abstract
Study File Name	s_study_Fernie.txt
Comment[Subject Keywords]	//;//;//
Comment[Manuscript Licence]	CC BY-4.0
Comment[Experimental Metadata Licence]	CC0
Comment[Supplementary Information File Name]	
Comment[Supplementary Information File Type]	x-zip-compressed
Comment[Supplementary Information File URL]	http://www.nature.com/articles/sdata201851#supplementary-information
Comment[Data Repository]	MetaboLights;Gene Expression Omnibus;figshare
Comment[Data Record Accession]	MTBLS528;GSE83291;doi:10.6084/m9.figshare.c.3938875
Comment[Data Record URI]	http://identifiers.org/metabolights/MTBLS528;http://identifiers.org/geo/GSE83291;http://doi.org/10.6084/m9.figshare.c.3938875
STUDY DESIGN DESCRIPTORS
Study Design Type	parallel group design	individual genetic characteristics comparison design
Study Design Type Term Accession Number	OBI:0500006	OBI:0001448
Study Design Type Term Source REF	OBI	OBI
STUDY PUBLICATIONS
Study PubMed ID	""	""
Study Publication DOI	doi:10.1038/ncomms12399	doi:10.1038/nprot.2010.82
Study Publication Author List	""	""
Study Publication Title	""	""
Study Publication Status	published	published
Study Publication Status Term Accession Number		
Study Publication Status Term Source REF		
STUDY FACTORS
Study Factor Name	seed collection location	strain origin
Study Factor Type	geographic location	selectively maintained organism
Study Factor Type Term Accession Number	GAZ:00000448	OBI:0001185
Study Factor Type Term Source REF	OBI	OBI
STUDY ASSAYS
Study Assay Measurement Type	metabolite profiling	transcription profiling by array assay
Study Assay Measurement Type Term Accession Number	OBI:0000366	OBI:0001463
Study Assay Measurement Type Term Source REF	OBI	OBI
Study Assay Technology Type	mass spectrometry assay	microarray
Study Assay Technology Type Term Accession Number	OBI:0000470	OBI:0400147
Study Assay Technology Type Term Source REF	OBI	OBI
Study Assay Technology Platform	""	""
Study Assay File Name	a_metabolomics_Fernie.txt	a_transcriptomics_Fernie.txt
STUDY PROTOCOLS
Study Protocol Name	Plant material and sample preparation	Transcriptomic data	LC-MS analysis and flavonoid mutant-based peak annotation	Chromatography	Mass spectrometry	Data processing	Metabolite data analysis	Secondary metabolite analysis
Study Protocol Type	sample preparation for assay	microarray assay	liquid chromatography-tandem mass spectrometry	liquid chromatography column	mass spectrometry assay	information processor function	metabolite profiling	metabolite profiling
Study Protocol Type Term Accession Number	OBI:0000073	OBI:0001985	CHMO:0000701	OBI:0000603	OBI:0000470	OBI:0000392	OBI:0000366	OBI:0000366
Study Protocol Type Term Source REF	OBI	OBI	OBI	OBI	OBI	OBI	OBI	OBI
Study Protocol Description								
Study Protocol URI	""	""	""	""	""	""	""	""
Study Protocol Version								
Study Protocol Parameters Name	""	array; manufacturer	""	""	""	""	""	""
Study Protocol Parameters Name Term Accession Number	""	""	""	""	""	""	""	""
Study Protocol Parameters Name Term Source REF	""	""	""	""	""	""	""	""
Study Protocol Components Name	""	""	""	""	""	""	""	""
Study Protocol Components Type	""	""	""	""	""	""	""	""
Study Protocol Components Type Term Accession Number	""	""	""	""	""	""	""	""
Study Protocol Components Type Term Source REF	""	""	""	""	""	""	""	""
STUDY CONTACTS
Study Person Last Name	Tohge	Borghi	Fernie
Study Person First Name	Takayuki	Monica	Alisdair R. 
Study Person Mid Initials			
Study Person Email	tohge@bs.naist.jp	""	fernie@mpimp-golm.mpg.de
Study Person Phone			
Study Person Fax			
Study Person Address			
Study Person Affiliation	Max-Planck-Institute of Molecular Plant Physiology, 14476 Potsdam-Golm, Germany	Max-Planck-Institute of Molecular Plant Physiology, 14476 Potsdam-Golm, Germany	Max-Planck-Institute of Molecular Plant Physiology, 14476 Potsdam-Golm, Germany
Study Person Roles			
Study Person Roles Term Accession Number			
Study Person Roles Term Source REF			
Comment[Study Person ORCID]		0000-0003-1359-7611	
Comment[Funder]			
Comment[FundRef ID]			
Comment[Funder Term Source REF]			
Comment[Grant Identifier]			
