# Supplementary material for: The natural variance of the Arabidopsis floral secondary metabolites
Source: Sci Data. 2018 Apr 3;5:180051. doi: 10.1038/sdata.2018.51 (PMC5881409; doi:10.1038/sdata.2018.51)
Supplement: Supplementary file 1 [file sdata201851-isa1.zip › s_study_Fernie.txt]

Source Name	Characteristics[organism]	Term Source REF	Term Accession Number	Characteristics[organism part]	Term Source REF	Term Accession Number	Characteristics[geographical location]	Term Source REF	Term Accession Number	Characteristics[latitude]	Unit	Term Source REF	Term Accession Number	Characteristics[longitude]	Unit	Term Source REF	Term Accession Number	Characteristics[altitude]	Unit	Term Source REF	Term Accession Number	Protocol REF	Comment[accession ID]	Sample Name	Factor Value[seed collection location]	Factor Value[strain origin]
Arabidopsis seeds from Bulhary, Austria	Arabidopsis thaliana	NCBITAXON	NCBITaxon:3702	flower	BTO	BTO:0000469	Austria	GAZ	GAZ:00002942	48.83	degree	UO	UO:0000185	16.74	degree	UO	UO:0000185	248.4	meter	UO	UO:0000008	Plant material and sample preparation	CS76098	Blh-1	Bulhary, Austria	wild type
Arabidopsis seeds from Graz, Austria, Austria	Arabidopsis thaliana	NCBITAXON	NCBITaxon:3702	flower	BTO	BTO:0000469	Austria	GAZ	GAZ:00002942	47	degree	UO	UO:0000185	15.5	degree	UO	UO:0000185	332	meter	UO	UO:0000008	Plant material and sample preparation	CS76137	Gr-1	Graz, Austria, Austria	wild type
Arabidopsis seeds from Angleur, Belgium	Arabidopsis thaliana	NCBITAXON	NCBITaxon:3702	flower	BTO	BTO:0000469	Belgium	GAZ	GAZ:00002938	50.61	degree	UO	UO:0000185	5.59	degree	UO	UO:0000185	270.4	meter	UO	UO:0000008	Plant material and sample preparation	CS28018	Ang-0	Angleur , Belgium	wild type
Arabidopsis seeds from Czech republic	Arabidopsis thaliana	NCBITAXON	NCBITaxon:3702	flower	BTO	BTO:0000469	Czech republic	GAZ	GAZ:00002954	49.3	degree	UO	UO:0000185	17	degree	UO	UO:0000185	279	meter	UO	UO:0000008	Plant material and sample preparation	CS28365	Je-54	Czech republic	wild type
Arabidopsis seeds from Slapy, Czech republic	Arabidopsis thaliana	NCBITAXON	NCBITaxon:3702	flower	BTO	BTO:0000469	Czech republic	GAZ	GAZ:00002954	49.49	degree	UO	UO:0000185	14.24	degree	UO	UO:0000185	494.6	meter	UO	UO:0000008	Plant material and sample preparation	CS76224	Sap-0	Slapy, Czech republic	wild type
Arabidopsis seeds from Slavice, Czech republic	Arabidopsis thaliana	NCBITAXON	NCBITaxon:3702	flower	BTO	BTO:0000469	Czech republic	GAZ	GAZ:00002954	49.18	degree	UO	UO:0000185	15.88	degree	UO	UO:0000185	701	meter	UO	UO:0000008	Plant material and sample preparation	CS28725	Sav-0	Slavice, Czech republic	wild type
Arabidopsis seeds from Tabor, Czech republic	Arabidopsis thaliana	NCBITAXON	NCBITaxon:3702	flower	BTO	BTO:0000469	Czech republic	GAZ	GAZ:00002954	49.5	degree	UO	UO:0000185	14.5	degree	UO	UO:0000185	398.2	meter	UO	UO:0000008	Plant material and sample preparation	CS76242	Ta-0	Tabor, Czech republic	wild type
Arabidopsis seeds from Estland, Estonia	Arabidopsis thaliana	NCBITAXON	NCBITaxon:3702	flower	BTO	BTO:0000469	Estonia	GAZ	GAZ:00002959	58.3	degree	UO	UO:0000185	25.3	degree	UO	UO:0000185	29.1	meter	UO	UO:0000008	Plant material and sample preparation	CS76127	Est-1	Estland, Estonia	wild type
Arabidopsis seeds from Tenala, Finland	Arabidopsis thaliana	NCBITAXON	NCBITaxon:3702	flower	BTO	BTO:0000469	Finland	GAZ	GAZ:00002937	60.06	degree	UO	UO:0000185	23.3	degree	UO	UO:0000185	30.9	meter	UO	UO:0000008	Plant material and sample preparation	CS28757	Te-0	TenalaÂ , Finland	wild type
Arabidopsis seeds from St Jean Cap Ferrat , France	Arabidopsis thaliana	NCBITAXON	NCBITaxon:3702	flower	BTO	BTO:0000469	French Republic	GAZ	GAZ:00002940	43.68	degree	UO	UO:0000185	7.33	degree	UO	UO:0000185	10.8	meter	UO	UO:0000008	Plant material and sample preparation	CS76148	JEA	St Jean Cap Ferrat , France	wild type
Arabidopsis seeds from Le Pyla, France	Arabidopsis thaliana	NCBITAXON	NCBITaxon:3702	flower	BTO	BTO:0000469	French Republic	GAZ	GAZ:00002940	44.65	degree	UO	UO:0000185	-1.17	degree	UO	UO:0000185	45.4	meter	UO	UO:0000008	Plant material and sample preparation		Pyl-1	Le Pyla, France	wild type
Arabidopsis seeds from Randan, France	Arabidopsis thaliana	NCBITAXON	NCBITaxon:3702	flower	BTO	BTO:0000469	French Republic	GAZ	GAZ:00002940	46	degree	UO	UO:0000185	3.3	degree	UO	UO:0000185	305.8	meter	UO	UO:0000008	Plant material and sample preparation	CS76216	Ra-0	Randan, France	wild type
Arabidopsis seeds from Berlin Dahlem, Germany	Arabidopsis thaliana	NCBITAXON	NCBITaxon:3702	flower	BTO	BTO:0000469	Germany	GAZ	GAZ:00002646	52.46	degree	UO	UO:0000185	13.29	degree	UO	UO:0000185	47.3	meter	UO	UO:0000008	Plant material and sample preparation	CS76445	Bd-0	Berlin/Dahlem, Germany	wild type
Arabidopsis seeds from Bensheim Bergstr, Germany	Arabidopsis thaliana	NCBITAXON	NCBITaxon:3702	flower	BTO	BTO:0000469	Germany	GAZ	GAZ:00002646	49.68	degree	UO	UO:0000185	8.61	degree	UO	UO:0000185	99.4	meter	UO	UO:0000008	Plant material and sample preparation	CS28062	Be-0	Bensheim/Bergstr., Germany	wild type
Arabidopsis seeds from Buchschlag FFM, Germany	Arabidopsis thaliana	NCBITAXON	NCBITaxon:3702	flower	BTO	BTO:0000469	Germany	GAZ	GAZ:00002646	50.02	degree	UO	UO:0000185	8.67	degree	UO	UO:0000185	95.9	meter	UO	UO:0000008	Plant material and sample preparation	CS28100	Bsch-2	Buchschlag/FFM, Germany	wild type
Arabidopsis seeds from Burghaun Rhon, Germany	Arabidopsis thaliana	NCBITAXON	NCBITaxon:3702	flower	BTO	BTO:0000469	Germany	GAZ	GAZ:00002646	50.69	degree	UO	UO:0000185	9.72	degree	UO	UO:0000185	465.4	meter	UO	UO:0000008	Plant material and sample preparation	CS28102	Bu-2	Burghaun/Rhon, Germany	wild type
Arabidopsis seeds from Darmstadt, Germany	Arabidopsis thaliana	NCBITAXON	NCBITaxon:3702	flower	BTO	BTO:0000469	Germany	GAZ	GAZ:00002646	49.87	degree	UO	UO:0000185	8.65	degree	UO	UO:0000185	89.1	meter	UO	UO:0000008	Plant material and sample preparation	CS28200	Da-0	Darmstadt, Germany	wild type
Arabidopsis seeds from Ellershausen, Germany	Arabidopsis thaliana	NCBITAXON	NCBITaxon:3702	flower	BTO	BTO:0000469	Germany	GAZ	GAZ:00002646	51.51	degree	UO	UO:0000185	9.682	degree	UO	UO:0000185	492.7	meter	UO	UO:0000008	Plant material and sample preparation	CS76479	El-0	Ellershausen, Germany	wild type
Arabidopsis seeds from Holtensen, Germany	Arabidopsis thaliana	NCBITAXON	NCBITaxon:3702	flower	BTO	BTO:0000469	Germany	GAZ	GAZ:00002646	52.14	degree	UO	UO:0000185	9.38	degree	UO	UO:0000185	260.3	meter	UO	UO:0000008	Plant material and sample preparation	CS28349	HI-3	Holtensen, Germany	wild type
Arabidopsis seeds from Hannover Stroehen, Germany	Arabidopsis thaliana	NCBITAXON	NCBITaxon:3702	flower	BTO	BTO:0000469	Germany	GAZ	GAZ:00002646	52.5	degree	UO	UO:0000185	9.5	degree	UO	UO:0000185	39.1	meter	UO	UO:0000008	Plant material and sample preparation	CS76145	Hs-0	Hannover/Stroehen, Germany	wild type
Arabidopsis seeds from Koeln, Germany	Arabidopsis thaliana	NCBITAXON	NCBITaxon:3702	flower	BTO	BTO:0000469	Germany	GAZ	GAZ:00002646	50.95	degree	UO	UO:0000185	6.97	degree	UO	UO:0000185	414.1	meter	UO	UO:0000008	Plant material and sample preparation	CS28389	Kl-0	Koeln, Germany	wild type
Arabidopsis seeds from Landsberg, Germany	Arabidopsis thaliana	NCBITAXON	NCBITaxon:3702	flower	BTO	BTO:0000469	Germany	GAZ	GAZ:00002646	47.98	degree	UO	UO:0000185	10.87	degree	UO	UO:0000185	66.5	meter	UO	UO:0000008	Plant material and sample preparation	CS77020	Laer-0	Landsberg, Germany	wild type
Arabidopsis seeds from Niederzenz, Germany	Arabidopsis thaliana	NCBITAXON	NCBITaxon:3702	flower	BTO	BTO:0000469	Germany	GAZ	GAZ:00002646	47.4	degree	UO	UO:0000185	8.18	degree	UO	UO:0000185	49.1	meter	UO	UO:0000008	Plant material and sample preparation	CS28528	Nd	Niederzenz, Germany	wild type
Arabidopsis seeds from Nossen, Germany	Arabidopsis thaliana	NCBITAXON	NCBITaxon:3702	flower	BTO	BTO:0000469	Germany	GAZ	GAZ:00002646	51.06	degree	UO	UO:0000185	13.3	degree	UO	UO:0000185	417.7	meter	UO	UO:0000008	Plant material and sample preparation	CS28564	No-0	Nossen, Germany	wild type
Arabidopsis seeds from Neuweilnau, Germany	Arabidopsis thaliana	NCBITAXON	NCBITaxon:3702	flower	BTO	BTO:0000469	Germany	GAZ	GAZ:00002646	50.31	degree	UO	UO:0000185	8.4	degree	UO	UO:0000185	457.8	meter	UO	UO:0000008	Plant material and sample preparation	CS28576	Nw-3	Neuweilnau, Germany	wild type
Arabidopsis seeds from Oldenburg, Germany	Arabidopsis thaliana	NCBITAXON	NCBITaxon:3702	flower	BTO	BTO:0000469	Germany	GAZ	GAZ:00002646	53.17	degree	UO	UO:0000185	8.2	degree	UO	UO:0000185	9.3	meter	UO	UO:0000008	Plant material and sample preparation	CS28583	Old-1	Oldenburg, Germany	wild type
Arabidopsis seeds from Poppelsdorf, Germany	Arabidopsis thaliana	NCBITAXON	NCBITaxon:3702	flower	BTO	BTO:0000469	Germany	GAZ	GAZ:00002646	50.72	degree	UO	UO:0000185	7.09	degree	UO	UO:0000185	72.1	meter	UO	UO:0000008	Plant material and sample preparation	CS28648	Po-0	Poppelsdorf, Germany	wild type
Arabidopsis seeds from Kashimir, India	Arabidopsis thaliana	NCBITAXON	NCBITaxon:3702	flower	BTO	BTO:0000469	India	GAZ	GAZ:00002839	35	degree	UO	UO:0000185	77	degree	UO	UO:0000185	2324	meter	UO	UO:0000008	Plant material and sample preparation	CS79018	Kas-1	Kashimir, India	wild type
Arabidopsis seeds from Lovel, Denmark	Arabidopsis thaliana	NCBITAXON	NCBITaxon:3702	flower	BTO	BTO:0000469	Kingdom of Denmark	GAZ	GAZ:00002635	56.57	degree	UO	UO:0000185	9.48	degree	UO	UO:0000185	3	meter	UO	UO:0000008	Plant material and sample preparation	CS28922	Lovel-1	LÃžvel, Denmark	wild type
Arabidopsis seeds from Oystese, Norway	Arabidopsis thaliana	NCBITAXON	NCBITaxon:3702	flower	BTO	BTO:0000469	Kingdom of Norway	GAZ	GAZ:00002699	60.39	degree	UO	UO:0000185	6.19	degree	UO	UO:0000185	31	meter	UO	UO:0000008	Plant material and sample preparation	CS76203	Oy-0	Oystese, Norway	wild type
Arabidopsis seeds from Blanes Gerona, Spain	Arabidopsis thaliana	NCBITAXON	NCBITaxon:3702	flower	BTO	BTO:0000469	Kingdom of Spain	GAZ	GAZ:00000591	41.69	degree	UO	UO:0000185	2.8	degree	UO	UO:0000185	95.5	meter	UO	UO:0000008	Plant material and sample preparation	CS28086	Bla-11	Blanes/Gerona, Spain	wild type
Arabidopsis seeds from Antwerpen, Netherlands	Arabidopsis thaliana	NCBITAXON	NCBITaxon:3702	flower	BTO	BTO:0000469	Kingdom of the Netherlands	GAZ	GAZ:00001549	51.58	degree	UO	UO:0000185	4.35	degree	UO	UO:0000185	9	meter	UO	UO:0000008	Plant material and sample preparation	CS28017	An-2	Antwerpen, Netherlands	wild type
Arabidopsis seeds from Noordwijk, Netherlands	Arabidopsis thaliana	NCBITAXON	NCBITaxon:3702	flower	BTO	BTO:0000469	Kingdom of the Netherlands	GAZ	GAZ:00001549	52.25	degree	UO	UO:0000185	4.45	degree	UO	UO:0000185	7.9	meter	UO	UO:0000008	Plant material and sample preparation	CS1402	Nok-2	Noordwijk, Netherlands	wild type
Arabidopsis seeds from Noordwijk, Netherlands	Arabidopsis thaliana	NCBITAXON	NCBITaxon:3702	flower	BTO	BTO:0000469	Kingdom of the Netherlands	GAZ	GAZ:00001549	52.25	degree	UO	UO:0000185	4.45	degree	UO	UO:0000185	7.9	meter	UO	UO:0000008	Plant material and sample preparation	CS28568	Nok-1	Noordwijk, Netherlands	wild type
Arabidopsis seeds from Netherlands	Arabidopsis thaliana	NCBITAXON	NCBITaxon:3702	flower	BTO	BTO:0000469	Kingdom of the Netherlands	GAZ	GAZ:00001549	52.15	degree	UO	UO:0000185	5.3	degree	UO	UO:0000185	17.8	meter	UO	UO:0000008	Plant material and sample preparation	CS76588	RLD-1	Netherlands	wild type
Arabidopsis seeds from Martuba Cyrenaika, Libya	Arabidopsis thaliana	NCBITAXON	NCBITaxon:3702	flower	BTO	BTO:0000469	Libya	GAZ	GAZ:00000566	32.34	degree	UO	UO:0000185	22.46	degree	UO	UO:0000185	283.1	meter	UO	UO:0000008	Plant material and sample preparation	CS76192	Mt-0	Martuba/Cyrenaika, Libya	wild type
Arabidopsis seeds from Kaunas, Lithuania	Arabidopsis thaliana	NCBITAXON	NCBITaxon:3702	flower	BTO	BTO:0000469	Lithuania	GAZ	GAZ:00002960	54.9	degree	UO	UO:0000185	23.89	degree	UO	UO:0000185	87	meter	UO	UO:0000008	Plant material and sample preparation	CS28395	Kn-0	Kaunas, Lithuania	wild type
Arabidopsis seeds from Vilnius, Lithuania	Arabidopsis thaliana	NCBITAXON	NCBITaxon:3702	flower	BTO	BTO:0000469	Lithuania	GAZ	GAZ:00002960	54.68	degree	UO	UO:0000185	25.32	degree	UO	UO:0000185	147.9	meter	UO	UO:0000008	Plant material and sample preparation	CS28819	Will	Vilnius, Lithuania	wild type
Arabidopsis seeds from de Gran Canaria, Morocco	Arabidopsis thaliana	NCBITAXON	NCBITaxon:3702	flower	BTO	BTO:0000469	Morocco	GAZ	GAZ:00000565	29.21	degree	UO	UO:0000185	-13.48	degree	UO	UO:0000185	1260	meter	UO	UO:0000008	Plant material and sample preparation	CS76109	Can-0	de Gran Canaria, Morocco	wild type
Arabidopsis seeds from Lipowiec Chrzanow, Poland	Arabidopsis thaliana	NCBITAXON	NCBITaxon:3702	flower	BTO	BTO:0000469	Poland	GAZ	GAZ:00002939	50	degree	UO	UO:0000185	19.3	degree	UO	UO:0000185	240.1	meter	UO	UO:0000008	Plant material and sample preparation	CS76168	Lip-0	Lipowiec/Chrzanow, Poland	wild type
Arabidopsis seeds from Muehen, Poland	Arabidopsis thaliana	NCBITAXON	NCBITaxon:3702	flower	BTO	BTO:0000469	Poland	GAZ	GAZ:00002939	53.31	degree	UO	UO:0000185	20.12	degree	UO	UO:0000185	193.2	meter	UO	UO:0000008	Plant material and sample preparation	CS28493	Mh-1	Muehen (OstPr), Poland	wild type
Arabidopsis seeds from Lousa, Portugal	Arabidopsis thaliana	NCBITAXON	NCBITaxon:3702	flower	BTO	BTO:0000469	Portuguese Republic	GAZ	GAZ:00002944	40.11	degree	UO	UO:0000185	-8.244	degree	UO	UO:0000185	146.9	meter	UO	UO:0000008	Plant material and sample preparation	CS76106	C24	Lousa, Portugal	wild type
Arabidopsis seeds from Coimbra, Portugal	Arabidopsis thaliana	NCBITAXON	NCBITaxon:3702	flower	BTO	BTO:0000469	Portuguese Republic	GAZ	GAZ:00002944	40.2	degree	UO	UO:0000185	-8.42	degree	UO	UO:0000185	146.9	meter	UO	UO:0000008	Plant material and sample preparation	CS28164	Co-3	Coimbra, Portugal	wild type
Arabidopsis seeds from Burren, Ireland	Arabidopsis thaliana	NCBITAXON	NCBITaxon:3702	flower	BTO	BTO:0000469	Republic of Ireland	GAZ	GAZ:00002943	53.2	degree	UO	UO:0000185	-8.98	degree	UO	UO:0000185	186.2	meter	UO	UO:0000008	Plant material and sample preparation	CS76105	Bur-0	Burren (Eire), ireland	wild type
Arabidopsis seeds from Russia	Arabidopsis thaliana	NCBITAXON	NCBITaxon:3702	flower	BTO	BTO:0000469	Russia	GAZ	GAZ:00002721	55.45	degree	UO	UO:0000185	37.35	degree	UO	UO:0000185	186.3	meter	UO	UO:0000008	Plant material and sample preparation	CS28206	Dijon-M	Russia	wild type
Arabidopsis seeds from Petergof, Russia	Arabidopsis thaliana	NCBITAXON	NCBITaxon:3702	flower	BTO	BTO:0000469	Russia	GAZ	GAZ:00002721	59.87	degree	UO	UO:0000185	29.91	degree	UO	UO:0000185	153.3	meter	UO	UO:0000008	Plant material and sample preparation	CS76211	Petergof	Petergof, Russia	wild type
Arabidopsis seeds from Rschew Starize, Russia	Arabidopsis thaliana	NCBITAXON	NCBITaxon:3702	flower	BTO	BTO:0000469	Russia	GAZ	GAZ:00002721	56.2	degree	UO	UO:0000185	34.3	degree	UO	UO:0000185	231.7	meter	UO	UO:0000008	Plant material and sample preparation	CS28715	Rsch-0	Rschew/Starize, Russia	wild type
Arabidopsis seeds from Stobowa Orel, Russia	Arabidopsis thaliana	NCBITAXON	NCBITaxon:3702	flower	BTO	BTO:0000469	Russia	GAZ	GAZ:00002721	52	degree	UO	UO:0000185	36	degree	UO	UO:0000185	217	meter	UO	UO:0000008	Plant material and sample preparation	CS76605	Stw-0	Stobowa/Orel, Russia	wild type
Arabidopsis seeds from Wassilewskija, Russia	Arabidopsis thaliana	NCBITAXON	NCBITaxon:3702	flower	BTO	BTO:0000469	Russia	GAZ	GAZ:00002721	52.3	degree	UO	UO:0000185	30	degree	UO	UO:0000185	129	meter	UO	UO:0000008	Plant material and sample preparation	CS76303	Ws-0	Wassilewskija, Russia	wild type
Arabidopsis seeds from Cape Verdi Islands, Senegal	Arabidopsis thaliana	NCBITAXON	NCBITaxon:3702	flower	BTO	BTO:0000469	Senegal	GAZ	GAZ:00000913	15.11	degree	UO	UO:0000185	-23.62	degree	UO	UO:0000185	1150	meter	UO	UO:0000008	Plant material and sample preparation	CS76116	Cvi-0	Cape Verdi Islands, Senegal	wild type
Arabidopsis seeds from Lovvik, Sweden	Arabidopsis thaliana	NCBITAXON	NCBITaxon:3702	flower	BTO	BTO:0000469	Sweden	GAZ	GAZ:00002729	62.8	degree	UO	UO:0000185	18.08	degree	UO	UO:0000185	2.6	meter	UO	UO:0000008	Plant material and sample preparation	CS76175	Lov-5	Lovvik, Sweden	wild type
Arabidopsis seeds from Lund, Sweden	Arabidopsis thaliana	NCBITAXON	NCBITaxon:3702	flower	BTO	BTO:0000469	Sweden	GAZ	GAZ:00002729	55.7	degree	UO	UO:0000185	13.2	degree	UO	UO:0000185	13.1	meter	UO	UO:0000008	Plant material and sample preparation	CS77056	Lu	Lund, Sweden	wild type
Arabidopsis seeds from Stockholm, Sweden	Arabidopsis thaliana	NCBITAXON	NCBITaxon:3702	flower	BTO	BTO:0000469	Sweden	GAZ	GAZ:00002729	59	degree	UO	UO:0000185	18	degree	UO	UO:0000185	76.7	meter	UO	UO:0000008	Plant material and sample preparation	CS76231	St-0	Stockholm, Sweden	wild type
Arabidopsis seeds from Champex, Switzerland	Arabidopsis thaliana	NCBITAXON	NCBITaxon:3702	flower	BTO	BTO:0000469	Switzerland	GAZ	GAZ:00002941	46.02	degree	UO	UO:0000185	7.07	degree	UO	UO:0000185	1973.8	meter	UO	UO:0000008	Plant material and sample preparation	CS28133	Cha-0	Champex, Switzerland	wild type
Arabidopsis seeds from Weiningen, Switzerland	Arabidopsis thaliana	NCBITAXON	NCBITaxon:3702	flower	BTO	BTO:0000469	Switzerland	GAZ	GAZ:00002941	47.41	degree	UO	UO:0000185	8.42	degree	UO	UO:0000185	529.4	meter	UO	UO:0000008	Plant material and sample preparation	CS28817	Wei-1	Weiningen, Switzerland	wild type
Arabidopsis seeds from Zurich, Switzerland	Arabidopsis thaliana	NCBITAXON	NCBITaxon:3702	flower	BTO	BTO:0000469	Switzerland	GAZ	GAZ:00002941	47.37	degree	UO	UO:0000185	8.55	degree	UO	UO:0000185	707.6	meter	UO	UO:0000008	Plant material and sample preparation	CS28847	Zue-1	Zurich, Switzerland	wild type
Arabidopsis seeds from Khodga-Obi-Garm, Tajikistan	Arabidopsis thaliana	NCBITAXON	NCBITaxon:3702	flower	BTO	BTO:0000469	Tajikistan	GAZ	GAZ:00006912	38.55	degree	UO	UO:0000185	68.47	degree	UO	UO:0000185	1750	meter	UO	UO:0000008	Plant material and sample preparation	CS28351	HOG	Khodga-Obi-Garm, Tajikistan	wild type
Arabidopsis seeds from Shakdara River , Tajikistan	Arabidopsis thaliana	NCBITAXON	NCBITaxon:3702	flower	BTO	BTO:0000469	Tajikistan	GAZ	GAZ:00006912	39.25	degree	UO	UO:0000185	68.24	degree	UO	UO:0000185	4178.1	meter	UO	UO:0000008	Plant material and sample preparation	CS28735	Shakdara	Shakdara River , Tajikistan	wild type
Arabidopsis seeds from Rubezhnoe, Ukraine	Arabidopsis thaliana	NCBITAXON	NCBITaxon:3702	flower	BTO	BTO:0000469	Ukraine	GAZ	GAZ:00002724	49	degree	UO	UO:0000185	38.3	degree	UO	UO:0000185	189.2	meter	UO	UO:0000008	Plant material and sample preparation	CS28718	Rubezhno-1	Rubezhnoe, Ukraine	wild type
Arabidopsis seeds from Edinburgh, UK	Arabidopsis thaliana	NCBITAXON	NCBITaxon:3702	flower	BTO	BTO:0000469	United Kingdom	GAZ	GAZ:00002637	55.97	degree	UO	UO:0000185	-3.22	degree	UO	UO:0000185	64.8	meter	UO	UO:0000008	Plant material and sample preparation	CS76126	Edi-0	Edinburgh, UK	wild type
Arabidopsis seeds from Scotland Golspie, UK	Arabidopsis thaliana	NCBITAXON	NCBITaxon:3702	flower	BTO	BTO:0000469	United Kingdom	GAZ	GAZ:00002637	57.97	degree	UO	UO:0000185	-3.97	degree	UO	UO:0000185	6.7	meter	UO	UO:0000008	Plant material and sample preparation	CS28973	Gol-1	Scotland Golspie, UK	wild type
Arabidopsis seeds from Ascot, UK	Arabidopsis thaliana	NCBITAXON	NCBITaxon:3702	flower	BTO	BTO:0000469	United Kingdom	GAZ	GAZ:00002637	51.41	degree	UO	UO:0000185	-0.64	degree	UO	UO:0000185	79.9	meter	UO	UO:0000008	Plant material and sample preparation	CS76199	NFA-8	Ascot (England), UK	wild type
Arabidopsis seeds from Taynuilt, UK	Arabidopsis thaliana	NCBITAXON	NCBITaxon:3702	flower	BTO	BTO:0000469	United Kingdom	GAZ	GAZ:00002637	56.43	degree	UO	UO:0000185	-5.23	degree	UO	UO:0000185	19.3	meter	UO	UO:0000008	Plant material and sample preparation	CS28786	Ty-0	Taynuilt, UK	wild type
Arabidopsis seeds from Columbia, USA	Arabidopsis thaliana	NCBITAXON	NCBITaxon:3702	flower	BTO	BTO:0000469	United States of America	GAZ	GAZ:00002459	38.3	degree	UO	UO:0000185	-92.3	degree	UO	UO:0000185	249.4	meter	UO	UO:0000008	Plant material and sample preparation	CS76113	Col-0	Columbia, USA	wild type
Arabidopsis seeds	Arabidopsis thaliana	NCBITAXON	NCBITaxon:3702	flower	BTO	BTO:0000469																Plant material and sample preparation		3gt		mutant
Arabidopsis seeds	Arabidopsis thaliana	NCBITAXON	NCBITaxon:3702	flower	BTO	BTO:0000469																Plant material and sample preparation		f3h		mutant
Arabidopsis seeds	Arabidopsis thaliana	NCBITAXON	NCBITaxon:3702	flower	BTO	BTO:0000469																Plant material and sample preparation		3rt		mutant
Arabidopsis seeds	Arabidopsis thaliana	NCBITAXON	NCBITaxon:3702	flower	BTO	BTO:0000469																Plant material and sample preparation		3xt-1		mutant
Arabidopsis seeds	Arabidopsis thaliana	NCBITAXON	NCBITaxon:3702	flower	BTO	BTO:0000469																Plant material and sample preparation		omt		mutant
Arabidopsis seeds	Arabidopsis thaliana	NCBITAXON	NCBITaxon:3702	flower	BTO	BTO:0000469																Plant material and sample preparation		7rt-3		mutant
Arabidopsis seeds	Arabidopsis thaliana	NCBITAXON	NCBITaxon:3702	flower	BTO	BTO:0000469																Plant material and sample preparation		tt4		mutant
Arabidopsis seeds	Arabidopsis thaliana	NCBITAXON	NCBITaxon:3702	flower	BTO	BTO:0000469																Plant material and sample preparation		pap-1		mutant
