# Supplementary material for: The natural variance of the Arabidopsis floral secondary metabolites
Source: Sci Data. 2018 Apr 3;5:180051. doi: 10.1038/sdata.2018.51 (PMC5881409; doi:10.1038/sdata.2018.51)
Supplement: Supplementary file 1 [file sdata201851-isa1.zip › a_metabolomics_Fernie.txt]

Sample Name	Protocol REF	Protocol REF	Protocol REF	Assay Name	Raw Data File	Comment[Data Repository]	Comment[Data Record Accession]	Comment[Data Record URI]	Protocol REF	Derived Data File	Comment[Data Repository]	Comment[Data Record Accession]	Comment[Data Record URI]	Protocol REF	Derived Data File	Comment[Data Repository]	Comment[Data Record Accession]	Comment[Data Record URI]	Protocol REF	Derived Data File	Comment[Data Repository]	Comment[Data Record Accession]	Comment[Data Record URI]	Factor Value[seed collection location]	Factor Value[strain origin]
An-2	LC-MS analysis and flavonoid mutant-based peak annotation	Chromatography	Mass spectrometry	An-2_1	1_1.RAW	MetaboLights	MTBLS528	http://identifiers.org/metabolights/MTBLS528	Data processing	1_1.cdf	MetaboLights	MTBLS528	http://identifiers.org/metabolights/MTBLS528	Metabolite data analysis	m_mtbls528_metabolite_profiling_mass_spectrometry_v2_maf.tsv	MetaboLights	MTBLS528	http://identifiers.org/metabolights/MTBLS528	Secondary metabolite analysis	doi:10.6084/m9.figshare.c.3938875	figshare	doi:10.6084/m9.figshare.c.3938875	http://doi.org/10.6084/m9.figshare.c.3938875	Antwerpen, Netherlands	wild type
An-2	LC-MS analysis and flavonoid mutant-based peak annotation	Chromatography	Mass spectrometry	An-2_2	1_2.RAW	MetaboLights	MTBLS528	http://identifiers.org/metabolights/MTBLS528	Data processing	1_2.cdf	MetaboLights	MTBLS528	http://identifiers.org/metabolights/MTBLS528	Metabolite data analysis	m_mtbls528_metabolite_profiling_mass_spectrometry_v2_maf.tsv	MetaboLights	MTBLS528	http://identifiers.org/metabolights/MTBLS528	Secondary metabolite analysis	doi:10.6084/m9.figshare.c.3938875	figshare	doi:10.6084/m9.figshare.c.3938875	http://doi.org/10.6084/m9.figshare.c.3938875	Antwerpen, Netherlands	wild type
An-2	LC-MS analysis and flavonoid mutant-based peak annotation	Chromatography	Mass spectrometry	An-2_3	1_3.RAW	MetaboLights	MTBLS528	http://identifiers.org/metabolights/MTBLS528	Data processing	1_3.cdf	MetaboLights	MTBLS528	http://identifiers.org/metabolights/MTBLS528	Metabolite data analysis	m_mtbls528_metabolite_profiling_mass_spectrometry_v2_maf.tsv	MetaboLights	MTBLS528	http://identifiers.org/metabolights/MTBLS528	Secondary metabolite analysis	doi:10.6084/m9.figshare.c.3938875	figshare	doi:10.6084/m9.figshare.c.3938875	http://doi.org/10.6084/m9.figshare.c.3938875	Antwerpen, Netherlands	wild type
Ang-0	LC-MS analysis and flavonoid mutant-based peak annotation	Chromatography	Mass spectrometry	Ang-0_1	2_1.RAW	MetaboLights	MTBLS528	http://identifiers.org/metabolights/MTBLS528	Data processing	2_1.cdf	MetaboLights	MTBLS528	http://identifiers.org/metabolights/MTBLS528	Metabolite data analysis	m_mtbls528_metabolite_profiling_mass_spectrometry_v2_maf.tsv	MetaboLights	MTBLS528	http://identifiers.org/metabolights/MTBLS528	Secondary metabolite analysis	doi:10.6084/m9.figshare.c.3938875	figshare	doi:10.6084/m9.figshare.c.3938875	http://doi.org/10.6084/m9.figshare.c.3938875	Angleur , Belgium	wild type
Ang-0	LC-MS analysis and flavonoid mutant-based peak annotation	Chromatography	Mass spectrometry	Ang-0_2	2_2.RAW	MetaboLights	MTBLS528	http://identifiers.org/metabolights/MTBLS528	Data processing	2_2.cdf	MetaboLights	MTBLS528	http://identifiers.org/metabolights/MTBLS528	Metabolite data analysis	m_mtbls528_metabolite_profiling_mass_spectrometry_v2_maf.tsv	MetaboLights	MTBLS528	http://identifiers.org/metabolights/MTBLS528	Secondary metabolite analysis	doi:10.6084/m9.figshare.c.3938875	figshare	doi:10.6084/m9.figshare.c.3938875	http://doi.org/10.6084/m9.figshare.c.3938875	Angleur , Belgium	wild type
Ang-0	LC-MS analysis and flavonoid mutant-based peak annotation	Chromatography	Mass spectrometry	Ang-0_3	2_3.RAW	MetaboLights	MTBLS528	http://identifiers.org/metabolights/MTBLS528	Data processing	2_3.cdf	MetaboLights	MTBLS528	http://identifiers.org/metabolights/MTBLS528	Metabolite data analysis	m_mtbls528_metabolite_profiling_mass_spectrometry_v2_maf.tsv	MetaboLights	MTBLS528	http://identifiers.org/metabolights/MTBLS528	Secondary metabolite analysis	doi:10.6084/m9.figshare.c.3938875	figshare	doi:10.6084/m9.figshare.c.3938875	http://doi.org/10.6084/m9.figshare.c.3938875	Angleur , Belgium	wild type
Bd-0	LC-MS analysis and flavonoid mutant-based peak annotation	Chromatography	Mass spectrometry	Bd-0_1	3_1.RAW	MetaboLights	MTBLS528	http://identifiers.org/metabolights/MTBLS528	Data processing	3_1.cdf	MetaboLights	MTBLS528	http://identifiers.org/metabolights/MTBLS528	Metabolite data analysis	m_mtbls528_metabolite_profiling_mass_spectrometry_v2_maf.tsv	MetaboLights	MTBLS528	http://identifiers.org/metabolights/MTBLS528	Secondary metabolite analysis	doi:10.6084/m9.figshare.c.3938875	figshare	doi:10.6084/m9.figshare.c.3938875	http://doi.org/10.6084/m9.figshare.c.3938875	Berlin/Dahlem, Germany	wild type
Bd-0	LC-MS analysis and flavonoid mutant-based peak annotation	Chromatography	Mass spectrometry	Bd-0_2	3_2.RAW	MetaboLights	MTBLS528	http://identifiers.org/metabolights/MTBLS528	Data processing	3_2.cdf	MetaboLights	MTBLS528	http://identifiers.org/metabolights/MTBLS528	Metabolite data analysis	m_mtbls528_metabolite_profiling_mass_spectrometry_v2_maf.tsv	MetaboLights	MTBLS528	http://identifiers.org/metabolights/MTBLS528	Secondary metabolite analysis	doi:10.6084/m9.figshare.c.3938875	figshare	doi:10.6084/m9.figshare.c.3938875	http://doi.org/10.6084/m9.figshare.c.3938875	Berlin/Dahlem, Germany	wild type
Bd-0	LC-MS analysis and flavonoid mutant-based peak annotation	Chromatography	Mass spectrometry	Bd-0_3	3_3.RAW	MetaboLights	MTBLS528	http://identifiers.org/metabolights/MTBLS528	Data processing	3_3.cdf	MetaboLights	MTBLS528	http://identifiers.org/metabolights/MTBLS528	Metabolite data analysis	m_mtbls528_metabolite_profiling_mass_spectrometry_v2_maf.tsv	MetaboLights	MTBLS528	http://identifiers.org/metabolights/MTBLS528	Secondary metabolite analysis	doi:10.6084/m9.figshare.c.3938875	figshare	doi:10.6084/m9.figshare.c.3938875	http://doi.org/10.6084/m9.figshare.c.3938875	Berlin/Dahlem, Germany	wild type
Be-0	LC-MS analysis and flavonoid mutant-based peak annotation	Chromatography	Mass spectrometry	Be-0_1	4_1.RAW	MetaboLights	MTBLS528	http://identifiers.org/metabolights/MTBLS528	Data processing	4_1.cdf	MetaboLights	MTBLS528	http://identifiers.org/metabolights/MTBLS528	Metabolite data analysis	m_mtbls528_metabolite_profiling_mass_spectrometry_v2_maf.tsv	MetaboLights	MTBLS528	http://identifiers.org/metabolights/MTBLS528	Secondary metabolite analysis	doi:10.6084/m9.figshare.c.3938875	figshare	doi:10.6084/m9.figshare.c.3938875	http://doi.org/10.6084/m9.figshare.c.3938875	Bensheim/Bergstr., Germany	wild type
Be-0	LC-MS analysis and flavonoid mutant-based peak annotation	Chromatography	Mass spectrometry	Be-0_2	4_2.RAW	MetaboLights	MTBLS528	http://identifiers.org/metabolights/MTBLS528	Data processing	4_2.cdf	MetaboLights	MTBLS528	http://identifiers.org/metabolights/MTBLS528	Metabolite data analysis	m_mtbls528_metabolite_profiling_mass_spectrometry_v2_maf.tsv	MetaboLights	MTBLS528	http://identifiers.org/metabolights/MTBLS528	Secondary metabolite analysis	doi:10.6084/m9.figshare.c.3938875	figshare	doi:10.6084/m9.figshare.c.3938875	http://doi.org/10.6084/m9.figshare.c.3938875	Bensheim/Bergstr., Germany	wild type
Be-0	LC-MS analysis and flavonoid mutant-based peak annotation	Chromatography	Mass spectrometry	Be-0_3	4_3.RAW	MetaboLights	MTBLS528	http://identifiers.org/metabolights/MTBLS528	Data processing	4_3.cdf	MetaboLights	MTBLS528	http://identifiers.org/metabolights/MTBLS528	Metabolite data analysis	m_mtbls528_metabolite_profiling_mass_spectrometry_v2_maf.tsv	MetaboLights	MTBLS528	http://identifiers.org/metabolights/MTBLS528	Secondary metabolite analysis	doi:10.6084/m9.figshare.c.3938875	figshare	doi:10.6084/m9.figshare.c.3938875	http://doi.org/10.6084/m9.figshare.c.3938875	Bensheim/Bergstr., Germany	wild type
Bla-11	LC-MS analysis and flavonoid mutant-based peak annotation	Chromatography	Mass spectrometry	Bla-11_1	5_1.RAW	MetaboLights	MTBLS528	http://identifiers.org/metabolights/MTBLS528	Data processing	5_1.cdf	MetaboLights	MTBLS528	http://identifiers.org/metabolights/MTBLS528	Metabolite data analysis	m_mtbls528_metabolite_profiling_mass_spectrometry_v2_maf.tsv	MetaboLights	MTBLS528	http://identifiers.org/metabolights/MTBLS528	Secondary metabolite analysis	doi:10.6084/m9.figshare.c.3938875	figshare	doi:10.6084/m9.figshare.c.3938875	http://doi.org/10.6084/m9.figshare.c.3938875	Blanes/Gerona, Spain	wild type
Bla-11	LC-MS analysis and flavonoid mutant-based peak annotation	Chromatography	Mass spectrometry	Bla-11_2	5_2.RAW	MetaboLights	MTBLS528	http://identifiers.org/metabolights/MTBLS528	Data processing	5_2.cdf	MetaboLights	MTBLS528	http://identifiers.org/metabolights/MTBLS528	Metabolite data analysis	m_mtbls528_metabolite_profiling_mass_spectrometry_v2_maf.tsv	MetaboLights	MTBLS528	http://identifiers.org/metabolights/MTBLS528	Secondary metabolite analysis	doi:10.6084/m9.figshare.c.3938875	figshare	doi:10.6084/m9.figshare.c.3938875	http://doi.org/10.6084/m9.figshare.c.3938875	Blanes/Gerona, Spain	wild type
Bla-11	LC-MS analysis and flavonoid mutant-based peak annotation	Chromatography	Mass spectrometry	Bla-11_3	5_3.RAW	MetaboLights	MTBLS528	http://identifiers.org/metabolights/MTBLS528	Data processing	5_3.cdf	MetaboLights	MTBLS528	http://identifiers.org/metabolights/MTBLS528	Metabolite data analysis	m_mtbls528_metabolite_profiling_mass_spectrometry_v2_maf.tsv	MetaboLights	MTBLS528	http://identifiers.org/metabolights/MTBLS528	Secondary metabolite analysis	doi:10.6084/m9.figshare.c.3938875	figshare	doi:10.6084/m9.figshare.c.3938875	http://doi.org/10.6084/m9.figshare.c.3938875	Blanes/Gerona, Spain	wild type
Blh-1	LC-MS analysis and flavonoid mutant-based peak annotation	Chromatography	Mass spectrometry	Blh-1_1	6_1.RAW	MetaboLights	MTBLS528	http://identifiers.org/metabolights/MTBLS528	Data processing	6_1.cdf	MetaboLights	MTBLS528	http://identifiers.org/metabolights/MTBLS528	Metabolite data analysis	m_mtbls528_metabolite_profiling_mass_spectrometry_v2_maf.tsv	MetaboLights	MTBLS528	http://identifiers.org/metabolights/MTBLS528	Secondary metabolite analysis	doi:10.6084/m9.figshare.c.3938875	figshare	doi:10.6084/m9.figshare.c.3938875	http://doi.org/10.6084/m9.figshare.c.3938875	Bulhary, Austria	wild type
Blh-1	LC-MS analysis and flavonoid mutant-based peak annotation	Chromatography	Mass spectrometry	Blh-1_2	6_2.RAW	MetaboLights	MTBLS528	http://identifiers.org/metabolights/MTBLS528	Data processing	6_2.cdf	MetaboLights	MTBLS528	http://identifiers.org/metabolights/MTBLS528	Metabolite data analysis	m_mtbls528_metabolite_profiling_mass_spectrometry_v2_maf.tsv	MetaboLights	MTBLS528	http://identifiers.org/metabolights/MTBLS528	Secondary metabolite analysis	doi:10.6084/m9.figshare.c.3938875	figshare	doi:10.6084/m9.figshare.c.3938875	http://doi.org/10.6084/m9.figshare.c.3938875	Bulhary, Austria	wild type
Blh-1	LC-MS analysis and flavonoid mutant-based peak annotation	Chromatography	Mass spectrometry	Blh-1_3	6_3.RAW	MetaboLights	MTBLS528	http://identifiers.org/metabolights/MTBLS528	Data processing	6_3.cdf	MetaboLights	MTBLS528	http://identifiers.org/metabolights/MTBLS528	Metabolite data analysis	m_mtbls528_metabolite_profiling_mass_spectrometry_v2_maf.tsv	MetaboLights	MTBLS528	http://identifiers.org/metabolights/MTBLS528	Secondary metabolite analysis	doi:10.6084/m9.figshare.c.3938875	figshare	doi:10.6084/m9.figshare.c.3938875	http://doi.org/10.6084/m9.figshare.c.3938875	Bulhary, Austria	wild type
Bsch-2	LC-MS analysis and flavonoid mutant-based peak annotation	Chromatography	Mass spectrometry	Bsch-2_1	7_1.RAW	MetaboLights	MTBLS528	http://identifiers.org/metabolights/MTBLS528	Data processing	7_1.cdf	MetaboLights	MTBLS528	http://identifiers.org/metabolights/MTBLS528	Metabolite data analysis	m_mtbls528_metabolite_profiling_mass_spectrometry_v2_maf.tsv	MetaboLights	MTBLS528	http://identifiers.org/metabolights/MTBLS528	Secondary metabolite analysis	doi:10.6084/m9.figshare.c.3938875	figshare	doi:10.6084/m9.figshare.c.3938875	http://doi.org/10.6084/m9.figshare.c.3938875	Buchschlag/FFM, Germany	wild type
Bsch-2	LC-MS analysis and flavonoid mutant-based peak annotation	Chromatography	Mass spectrometry	Bsch-2_2	7_2.RAW	MetaboLights	MTBLS528	http://identifiers.org/metabolights/MTBLS528	Data processing	7_2.cdf	MetaboLights	MTBLS528	http://identifiers.org/metabolights/MTBLS528	Metabolite data analysis	m_mtbls528_metabolite_profiling_mass_spectrometry_v2_maf.tsv	MetaboLights	MTBLS528	http://identifiers.org/metabolights/MTBLS528	Secondary metabolite analysis	doi:10.6084/m9.figshare.c.3938875	figshare	doi:10.6084/m9.figshare.c.3938875	http://doi.org/10.6084/m9.figshare.c.3938875	Buchschlag/FFM, Germany	wild type
Bsch-2	LC-MS analysis and flavonoid mutant-based peak annotation	Chromatography	Mass spectrometry	Bsch-2_3	7_3.RAW	MetaboLights	MTBLS528	http://identifiers.org/metabolights/MTBLS528	Data processing	7_3.cdf	MetaboLights	MTBLS528	http://identifiers.org/metabolights/MTBLS528	Metabolite data analysis	m_mtbls528_metabolite_profiling_mass_spectrometry_v2_maf.tsv	MetaboLights	MTBLS528	http://identifiers.org/metabolights/MTBLS528	Secondary metabolite analysis	doi:10.6084/m9.figshare.c.3938875	figshare	doi:10.6084/m9.figshare.c.3938875	http://doi.org/10.6084/m9.figshare.c.3938875	Buchschlag/FFM, Germany	wild type
Bu-2	LC-MS analysis and flavonoid mutant-based peak annotation	Chromatography	Mass spectrometry	Bu-2_1	8_1.RAW	MetaboLights	MTBLS528	http://identifiers.org/metabolights/MTBLS528	Data processing	8_1.cdf	MetaboLights	MTBLS528	http://identifiers.org/metabolights/MTBLS528	Metabolite data analysis	m_mtbls528_metabolite_profiling_mass_spectrometry_v2_maf.tsv	MetaboLights	MTBLS528	http://identifiers.org/metabolights/MTBLS528	Secondary metabolite analysis	doi:10.6084/m9.figshare.c.3938875	figshare	doi:10.6084/m9.figshare.c.3938875	http://doi.org/10.6084/m9.figshare.c.3938875	Burghaun/Rhon, Germany	wild type
Bu-2	LC-MS analysis and flavonoid mutant-based peak annotation	Chromatography	Mass spectrometry	Bu-2_2	8_2.RAW	MetaboLights	MTBLS528	http://identifiers.org/metabolights/MTBLS528	Data processing	8_2.cdf	MetaboLights	MTBLS528	http://identifiers.org/metabolights/MTBLS528	Metabolite data analysis	m_mtbls528_metabolite_profiling_mass_spectrometry_v2_maf.tsv	MetaboLights	MTBLS528	http://identifiers.org/metabolights/MTBLS528	Secondary metabolite analysis	doi:10.6084/m9.figshare.c.3938875	figshare	doi:10.6084/m9.figshare.c.3938875	http://doi.org/10.6084/m9.figshare.c.3938875	Burghaun/Rhon, Germany	wild type
Bu-2	LC-MS analysis and flavonoid mutant-based peak annotation	Chromatography	Mass spectrometry	Bu-2_3	8_3.RAW	MetaboLights	MTBLS528	http://identifiers.org/metabolights/MTBLS528	Data processing	8_3.cdf	MetaboLights	MTBLS528	http://identifiers.org/metabolights/MTBLS528	Metabolite data analysis	m_mtbls528_metabolite_profiling_mass_spectrometry_v2_maf.tsv	MetaboLights	MTBLS528	http://identifiers.org/metabolights/MTBLS528	Secondary metabolite analysis	doi:10.6084/m9.figshare.c.3938875	figshare	doi:10.6084/m9.figshare.c.3938875	http://doi.org/10.6084/m9.figshare.c.3938875	Burghaun/Rhon, Germany	wild type
Bur-0	LC-MS analysis and flavonoid mutant-based peak annotation	Chromatography	Mass spectrometry	Bur-0_1	9_1.RAW	MetaboLights	MTBLS528	http://identifiers.org/metabolights/MTBLS528	Data processing	9_1.cdf	MetaboLights	MTBLS528	http://identifiers.org/metabolights/MTBLS528	Metabolite data analysis	m_mtbls528_metabolite_profiling_mass_spectrometry_v2_maf.tsv	MetaboLights	MTBLS528	http://identifiers.org/metabolights/MTBLS528	Secondary metabolite analysis	doi:10.6084/m9.figshare.c.3938875	figshare	doi:10.6084/m9.figshare.c.3938875	http://doi.org/10.6084/m9.figshare.c.3938875	Burren (Eire), ireland	wild type
Bur-0	LC-MS analysis and flavonoid mutant-based peak annotation	Chromatography	Mass spectrometry	Bur-0_2	9_2.RAW	MetaboLights	MTBLS528	http://identifiers.org/metabolights/MTBLS528	Data processing	9_2.cdf	MetaboLights	MTBLS528	http://identifiers.org/metabolights/MTBLS528	Metabolite data analysis	m_mtbls528_metabolite_profiling_mass_spectrometry_v2_maf.tsv	MetaboLights	MTBLS528	http://identifiers.org/metabolights/MTBLS528	Secondary metabolite analysis	doi:10.6084/m9.figshare.c.3938875	figshare	doi:10.6084/m9.figshare.c.3938875	http://doi.org/10.6084/m9.figshare.c.3938875	Burren (Eire), ireland	wild type
Bur-0	LC-MS analysis and flavonoid mutant-based peak annotation	Chromatography	Mass spectrometry	Bur-0_3	9_3.RAW	MetaboLights	MTBLS528	http://identifiers.org/metabolights/MTBLS528	Data processing	9_3.cdf	MetaboLights	MTBLS528	http://identifiers.org/metabolights/MTBLS528	Metabolite data analysis	m_mtbls528_metabolite_profiling_mass_spectrometry_v2_maf.tsv	MetaboLights	MTBLS528	http://identifiers.org/metabolights/MTBLS528	Secondary metabolite analysis	doi:10.6084/m9.figshare.c.3938875	figshare	doi:10.6084/m9.figshare.c.3938875	http://doi.org/10.6084/m9.figshare.c.3938875	Burren (Eire), ireland	wild type
C24	LC-MS analysis and flavonoid mutant-based peak annotation	Chromatography	Mass spectrometry	C24_1	10_1.RAW	MetaboLights	MTBLS528	http://identifiers.org/metabolights/MTBLS528	Data processing	10_1.cdf	MetaboLights	MTBLS528	http://identifiers.org/metabolights/MTBLS528	Metabolite data analysis	m_mtbls528_metabolite_profiling_mass_spectrometry_v2_maf.tsv	MetaboLights	MTBLS528	http://identifiers.org/metabolights/MTBLS528	Secondary metabolite analysis	doi:10.6084/m9.figshare.c.3938875	figshare	doi:10.6084/m9.figshare.c.3938875	http://doi.org/10.6084/m9.figshare.c.3938875	Lousa, Portugal	wild type
C24	LC-MS analysis and flavonoid mutant-based peak annotation	Chromatography	Mass spectrometry	C24_2	10_2.RAW	MetaboLights	MTBLS528	http://identifiers.org/metabolights/MTBLS528	Data processing	10_2.cdf	MetaboLights	MTBLS528	http://identifiers.org/metabolights/MTBLS528	Metabolite data analysis	m_mtbls528_metabolite_profiling_mass_spectrometry_v2_maf.tsv	MetaboLights	MTBLS528	http://identifiers.org/metabolights/MTBLS528	Secondary metabolite analysis	doi:10.6084/m9.figshare.c.3938875	figshare	doi:10.6084/m9.figshare.c.3938875	http://doi.org/10.6084/m9.figshare.c.3938875	Lousa, Portugal	wild type
C24	LC-MS analysis and flavonoid mutant-based peak annotation	Chromatography	Mass spectrometry	C24_3	10_3.RAW	MetaboLights	MTBLS528	http://identifiers.org/metabolights/MTBLS528	Data processing	10_3.cdf	MetaboLights	MTBLS528	http://identifiers.org/metabolights/MTBLS528	Metabolite data analysis	m_mtbls528_metabolite_profiling_mass_spectrometry_v2_maf.tsv	MetaboLights	MTBLS528	http://identifiers.org/metabolights/MTBLS528	Secondary metabolite analysis	doi:10.6084/m9.figshare.c.3938875	figshare	doi:10.6084/m9.figshare.c.3938875	http://doi.org/10.6084/m9.figshare.c.3938875	Lousa, Portugal	wild type
Can-0	LC-MS analysis and flavonoid mutant-based peak annotation	Chromatography	Mass spectrometry	Can-0_1	11_1.RAW	MetaboLights	MTBLS528	http://identifiers.org/metabolights/MTBLS528	Data processing	11_1.cdf	MetaboLights	MTBLS528	http://identifiers.org/metabolights/MTBLS528	Metabolite data analysis	m_mtbls528_metabolite_profiling_mass_spectrometry_v2_maf.tsv	MetaboLights	MTBLS528	http://identifiers.org/metabolights/MTBLS528	Secondary metabolite analysis	doi:10.6084/m9.figshare.c.3938875	figshare	doi:10.6084/m9.figshare.c.3938875	http://doi.org/10.6084/m9.figshare.c.3938875	de Gran Canaria, Morocco	wild type
Can-0	LC-MS analysis and flavonoid mutant-based peak annotation	Chromatography	Mass spectrometry	Can-0_2	11_2.RAW	MetaboLights	MTBLS528	http://identifiers.org/metabolights/MTBLS528	Data processing	11_2.cdf	MetaboLights	MTBLS528	http://identifiers.org/metabolights/MTBLS528	Metabolite data analysis	m_mtbls528_metabolite_profiling_mass_spectrometry_v2_maf.tsv	MetaboLights	MTBLS528	http://identifiers.org/metabolights/MTBLS528	Secondary metabolite analysis	doi:10.6084/m9.figshare.c.3938875	figshare	doi:10.6084/m9.figshare.c.3938875	http://doi.org/10.6084/m9.figshare.c.3938875	de Gran Canaria, Morocco	wild type
Can-0	LC-MS analysis and flavonoid mutant-based peak annotation	Chromatography	Mass spectrometry	Can-0_3	11_3.RAW	MetaboLights	MTBLS528	http://identifiers.org/metabolights/MTBLS528	Data processing	11_3.cdf	MetaboLights	MTBLS528	http://identifiers.org/metabolights/MTBLS528	Metabolite data analysis	m_mtbls528_metabolite_profiling_mass_spectrometry_v2_maf.tsv	MetaboLights	MTBLS528	http://identifiers.org/metabolights/MTBLS528	Secondary metabolite analysis	doi:10.6084/m9.figshare.c.3938875	figshare	doi:10.6084/m9.figshare.c.3938875	http://doi.org/10.6084/m9.figshare.c.3938875	de Gran Canaria, Morocco	wild type
Cha-0	LC-MS analysis and flavonoid mutant-based peak annotation	Chromatography	Mass spectrometry	Cha-0_1	12_1.RAW	MetaboLights	MTBLS528	http://identifiers.org/metabolights/MTBLS528	Data processing	12_1.cdf	MetaboLights	MTBLS528	http://identifiers.org/metabolights/MTBLS528	Metabolite data analysis	m_mtbls528_metabolite_profiling_mass_spectrometry_v2_maf.tsv	MetaboLights	MTBLS528	http://identifiers.org/metabolights/MTBLS528	Secondary metabolite analysis	doi:10.6084/m9.figshare.c.3938875	figshare	doi:10.6084/m9.figshare.c.3938875	http://doi.org/10.6084/m9.figshare.c.3938875	Champex, Switzerland	wild type
Cha-0	LC-MS analysis and flavonoid mutant-based peak annotation	Chromatography	Mass spectrometry	Cha-0_2	12_2.RAW	MetaboLights	MTBLS528	http://identifiers.org/metabolights/MTBLS528	Data processing	12_2.cdf	MetaboLights	MTBLS528	http://identifiers.org/metabolights/MTBLS528	Metabolite data analysis	m_mtbls528_metabolite_profiling_mass_spectrometry_v2_maf.tsv	MetaboLights	MTBLS528	http://identifiers.org/metabolights/MTBLS528	Secondary metabolite analysis	doi:10.6084/m9.figshare.c.3938875	figshare	doi:10.6084/m9.figshare.c.3938875	http://doi.org/10.6084/m9.figshare.c.3938875	Champex, Switzerland	wild type
Cha-0	LC-MS analysis and flavonoid mutant-based peak annotation	Chromatography	Mass spectrometry	Cha-0_3	12_3.RAW	MetaboLights	MTBLS528	http://identifiers.org/metabolights/MTBLS528	Data processing	12_3.cdf	MetaboLights	MTBLS528	http://identifiers.org/metabolights/MTBLS528	Metabolite data analysis	m_mtbls528_metabolite_profiling_mass_spectrometry_v2_maf.tsv	MetaboLights	MTBLS528	http://identifiers.org/metabolights/MTBLS528	Secondary metabolite analysis	doi:10.6084/m9.figshare.c.3938875	figshare	doi:10.6084/m9.figshare.c.3938875	http://doi.org/10.6084/m9.figshare.c.3938875	Champex, Switzerland	wild type
Co-3	LC-MS analysis and flavonoid mutant-based peak annotation	Chromatography	Mass spectrometry	Co-3_1	13_1.RAW	MetaboLights	MTBLS528	http://identifiers.org/metabolights/MTBLS528	Data processing	13_1.cdf	MetaboLights	MTBLS528	http://identifiers.org/metabolights/MTBLS528	Metabolite data analysis	m_mtbls528_metabolite_profiling_mass_spectrometry_v2_maf.tsv	MetaboLights	MTBLS528	http://identifiers.org/metabolights/MTBLS528	Secondary metabolite analysis	doi:10.6084/m9.figshare.c.3938875	figshare	doi:10.6084/m9.figshare.c.3938875	http://doi.org/10.6084/m9.figshare.c.3938875	Coimbra, Portugal	wild type
Co-3	LC-MS analysis and flavonoid mutant-based peak annotation	Chromatography	Mass spectrometry	Co-3_2	13_2.RAW	MetaboLights	MTBLS528	http://identifiers.org/metabolights/MTBLS528	Data processing	13_2.cdf	MetaboLights	MTBLS528	http://identifiers.org/metabolights/MTBLS528	Metabolite data analysis	m_mtbls528_metabolite_profiling_mass_spectrometry_v2_maf.tsv	MetaboLights	MTBLS528	http://identifiers.org/metabolights/MTBLS528	Secondary metabolite analysis	doi:10.6084/m9.figshare.c.3938875	figshare	doi:10.6084/m9.figshare.c.3938875	http://doi.org/10.6084/m9.figshare.c.3938875	Coimbra, Portugal	wild type
Co-3	LC-MS analysis and flavonoid mutant-based peak annotation	Chromatography	Mass spectrometry	Co-3_3	13_3.RAW	MetaboLights	MTBLS528	http://identifiers.org/metabolights/MTBLS528	Data processing	13_3.cdf	MetaboLights	MTBLS528	http://identifiers.org/metabolights/MTBLS528	Metabolite data analysis	m_mtbls528_metabolite_profiling_mass_spectrometry_v2_maf.tsv	MetaboLights	MTBLS528	http://identifiers.org/metabolights/MTBLS528	Secondary metabolite analysis	doi:10.6084/m9.figshare.c.3938875	figshare	doi:10.6084/m9.figshare.c.3938875	http://doi.org/10.6084/m9.figshare.c.3938875	Coimbra, Portugal	wild type
Col-0	LC-MS analysis and flavonoid mutant-based peak annotation	Chromatography	Mass spectrometry	Col-0_1	14_1.RAW	MetaboLights	MTBLS528	http://identifiers.org/metabolights/MTBLS528	Data processing	14_1.cdf	MetaboLights	MTBLS528	http://identifiers.org/metabolights/MTBLS528	Metabolite data analysis	m_mtbls528_metabolite_profiling_mass_spectrometry_v2_maf.tsv	MetaboLights	MTBLS528	http://identifiers.org/metabolights/MTBLS528	Secondary metabolite analysis	doi:10.6084/m9.figshare.c.3938875	figshare	doi:10.6084/m9.figshare.c.3938875	http://doi.org/10.6084/m9.figshare.c.3938875	Columbia, USA	wild type
Col-0	LC-MS analysis and flavonoid mutant-based peak annotation	Chromatography	Mass spectrometry	Col-0_2	14_2.RAW	MetaboLights	MTBLS528	http://identifiers.org/metabolights/MTBLS528	Data processing	14_2.cdf	MetaboLights	MTBLS528	http://identifiers.org/metabolights/MTBLS528	Metabolite data analysis	m_mtbls528_metabolite_profiling_mass_spectrometry_v2_maf.tsv	MetaboLights	MTBLS528	http://identifiers.org/metabolights/MTBLS528	Secondary metabolite analysis	doi:10.6084/m9.figshare.c.3938875	figshare	doi:10.6084/m9.figshare.c.3938875	http://doi.org/10.6084/m9.figshare.c.3938875	Columbia, USA	wild type
Col-0	LC-MS analysis and flavonoid mutant-based peak annotation	Chromatography	Mass spectrometry	Col-0_3	14_3.RAW	MetaboLights	MTBLS528	http://identifiers.org/metabolights/MTBLS528	Data processing	14_3.cdf	MetaboLights	MTBLS528	http://identifiers.org/metabolights/MTBLS528	Metabolite data analysis	m_mtbls528_metabolite_profiling_mass_spectrometry_v2_maf.tsv	MetaboLights	MTBLS528	http://identifiers.org/metabolights/MTBLS528	Secondary metabolite analysis	doi:10.6084/m9.figshare.c.3938875	figshare	doi:10.6084/m9.figshare.c.3938875	http://doi.org/10.6084/m9.figshare.c.3938875	Columbia, USA	wild type
Cvi-0	LC-MS analysis and flavonoid mutant-based peak annotation	Chromatography	Mass spectrometry	Cvi-0_1	15_1.RAW	MetaboLights	MTBLS528	http://identifiers.org/metabolights/MTBLS528	Data processing	15_1.cdf	MetaboLights	MTBLS528	http://identifiers.org/metabolights/MTBLS528	Metabolite data analysis	m_mtbls528_metabolite_profiling_mass_spectrometry_v2_maf.tsv	MetaboLights	MTBLS528	http://identifiers.org/metabolights/MTBLS528	Secondary metabolite analysis	doi:10.6084/m9.figshare.c.3938875	figshare	doi:10.6084/m9.figshare.c.3938875	http://doi.org/10.6084/m9.figshare.c.3938875	Cape Verdi Islands, Senegal	wild type
Cvi-0	LC-MS analysis and flavonoid mutant-based peak annotation	Chromatography	Mass spectrometry	Cvi-0_2	15_2.RAW	MetaboLights	MTBLS528	http://identifiers.org/metabolights/MTBLS528	Data processing	15_2.cdf	MetaboLights	MTBLS528	http://identifiers.org/metabolights/MTBLS528	Metabolite data analysis	m_mtbls528_metabolite_profiling_mass_spectrometry_v2_maf.tsv	MetaboLights	MTBLS528	http://identifiers.org/metabolights/MTBLS528	Secondary metabolite analysis	doi:10.6084/m9.figshare.c.3938875	figshare	doi:10.6084/m9.figshare.c.3938875	http://doi.org/10.6084/m9.figshare.c.3938875	Cape Verdi Islands, Senegal	wild type
Cvi-0	LC-MS analysis and flavonoid mutant-based peak annotation	Chromatography	Mass spectrometry	Cvi-0_3	15_3.RAW	MetaboLights	MTBLS528	http://identifiers.org/metabolights/MTBLS528	Data processing	15_3.cdf	MetaboLights	MTBLS528	http://identifiers.org/metabolights/MTBLS528	Metabolite data analysis	m_mtbls528_metabolite_profiling_mass_spectrometry_v2_maf.tsv	MetaboLights	MTBLS528	http://identifiers.org/metabolights/MTBLS528	Secondary metabolite analysis	doi:10.6084/m9.figshare.c.3938875	figshare	doi:10.6084/m9.figshare.c.3938875	http://doi.org/10.6084/m9.figshare.c.3938875	Cape Verdi Islands, Senegal	wild type
Da-0	LC-MS analysis and flavonoid mutant-based peak annotation	Chromatography	Mass spectrometry	Da-0_1	16_1.RAW	MetaboLights	MTBLS528	http://identifiers.org/metabolights/MTBLS528	Data processing	16_1.cdf	MetaboLights	MTBLS528	http://identifiers.org/metabolights/MTBLS528	Metabolite data analysis	m_mtbls528_metabolite_profiling_mass_spectrometry_v2_maf.tsv	MetaboLights	MTBLS528	http://identifiers.org/metabolights/MTBLS528	Secondary metabolite analysis	doi:10.6084/m9.figshare.c.3938875	figshare	doi:10.6084/m9.figshare.c.3938875	http://doi.org/10.6084/m9.figshare.c.3938875	Darmstadt, Germany	wild type
Da-0	LC-MS analysis and flavonoid mutant-based peak annotation	Chromatography	Mass spectrometry	Da-0_2	16_2.RAW	MetaboLights	MTBLS528	http://identifiers.org/metabolights/MTBLS528	Data processing	16_2.cdf	MetaboLights	MTBLS528	http://identifiers.org/metabolights/MTBLS528	Metabolite data analysis	m_mtbls528_metabolite_profiling_mass_spectrometry_v2_maf.tsv	MetaboLights	MTBLS528	http://identifiers.org/metabolights/MTBLS528	Secondary metabolite analysis	doi:10.6084/m9.figshare.c.3938875	figshare	doi:10.6084/m9.figshare.c.3938875	http://doi.org/10.6084/m9.figshare.c.3938875	Darmstadt, Germany	wild type
Da-0	LC-MS analysis and flavonoid mutant-based peak annotation	Chromatography	Mass spectrometry	Da-0_3	16_3.RAW	MetaboLights	MTBLS528	http://identifiers.org/metabolights/MTBLS528	Data processing	16_3.cdf	MetaboLights	MTBLS528	http://identifiers.org/metabolights/MTBLS528	Metabolite data analysis	m_mtbls528_metabolite_profiling_mass_spectrometry_v2_maf.tsv	MetaboLights	MTBLS528	http://identifiers.org/metabolights/MTBLS528	Secondary metabolite analysis	doi:10.6084/m9.figshare.c.3938875	figshare	doi:10.6084/m9.figshare.c.3938875	http://doi.org/10.6084/m9.figshare.c.3938875	Darmstadt, Germany	wild type
Dijon-M	LC-MS analysis and flavonoid mutant-based peak annotation	Chromatography	Mass spectrometry	Dijon-M_1	17_1.RAW	MetaboLights	MTBLS528	http://identifiers.org/metabolights/MTBLS528	Data processing	17_1.cdf	MetaboLights	MTBLS528	http://identifiers.org/metabolights/MTBLS528	Metabolite data analysis	m_mtbls528_metabolite_profiling_mass_spectrometry_v2_maf.tsv	MetaboLights	MTBLS528	http://identifiers.org/metabolights/MTBLS528	Secondary metabolite analysis	doi:10.6084/m9.figshare.c.3938875	figshare	doi:10.6084/m9.figshare.c.3938875	http://doi.org/10.6084/m9.figshare.c.3938875	Russia	wild type
Dijon-M	LC-MS analysis and flavonoid mutant-based peak annotation	Chromatography	Mass spectrometry	Dijon-M_2	17_2.RAW	MetaboLights	MTBLS528	http://identifiers.org/metabolights/MTBLS528	Data processing	17_2.cdf	MetaboLights	MTBLS528	http://identifiers.org/metabolights/MTBLS528	Metabolite data analysis	m_mtbls528_metabolite_profiling_mass_spectrometry_v2_maf.tsv	MetaboLights	MTBLS528	http://identifiers.org/metabolights/MTBLS528	Secondary metabolite analysis	doi:10.6084/m9.figshare.c.3938875	figshare	doi:10.6084/m9.figshare.c.3938875	http://doi.org/10.6084/m9.figshare.c.3938875	Russia	wild type
Dijon-M	LC-MS analysis and flavonoid mutant-based peak annotation	Chromatography	Mass spectrometry	Dijon-M_3	17_3.RAW	MetaboLights	MTBLS528	http://identifiers.org/metabolights/MTBLS528	Data processing	17_3.cdf	MetaboLights	MTBLS528	http://identifiers.org/metabolights/MTBLS528	Metabolite data analysis	m_mtbls528_metabolite_profiling_mass_spectrometry_v2_maf.tsv	MetaboLights	MTBLS528	http://identifiers.org/metabolights/MTBLS528	Secondary metabolite analysis	doi:10.6084/m9.figshare.c.3938875	figshare	doi:10.6084/m9.figshare.c.3938875	http://doi.org/10.6084/m9.figshare.c.3938875	Russia	wild type
Edi-0	LC-MS analysis and flavonoid mutant-based peak annotation	Chromatography	Mass spectrometry	Edi-0_1	18_1.RAW	MetaboLights	MTBLS528	http://identifiers.org/metabolights/MTBLS528	Data processing	18_1.cdf	MetaboLights	MTBLS528	http://identifiers.org/metabolights/MTBLS528	Metabolite data analysis	m_mtbls528_metabolite_profiling_mass_spectrometry_v2_maf.tsv	MetaboLights	MTBLS528	http://identifiers.org/metabolights/MTBLS528	Secondary metabolite analysis	doi:10.6084/m9.figshare.c.3938875	figshare	doi:10.6084/m9.figshare.c.3938875	http://doi.org/10.6084/m9.figshare.c.3938875	Edinburgh, UK	wild type
Edi-0	LC-MS analysis and flavonoid mutant-based peak annotation	Chromatography	Mass spectrometry	Edi-0_2	18_2.RAW	MetaboLights	MTBLS528	http://identifiers.org/metabolights/MTBLS528	Data processing	18_2.cdf	MetaboLights	MTBLS528	http://identifiers.org/metabolights/MTBLS528	Metabolite data analysis	m_mtbls528_metabolite_profiling_mass_spectrometry_v2_maf.tsv	MetaboLights	MTBLS528	http://identifiers.org/metabolights/MTBLS528	Secondary metabolite analysis	doi:10.6084/m9.figshare.c.3938875	figshare	doi:10.6084/m9.figshare.c.3938875	http://doi.org/10.6084/m9.figshare.c.3938875	Edinburgh, UK	wild type
Edi-0	LC-MS analysis and flavonoid mutant-based peak annotation	Chromatography	Mass spectrometry	Edi-0_3	18_3.RAW	MetaboLights	MTBLS528	http://identifiers.org/metabolights/MTBLS528	Data processing	18_3.cdf	MetaboLights	MTBLS528	http://identifiers.org/metabolights/MTBLS528	Metabolite data analysis	m_mtbls528_metabolite_profiling_mass_spectrometry_v2_maf.tsv	MetaboLights	MTBLS528	http://identifiers.org/metabolights/MTBLS528	Secondary metabolite analysis	doi:10.6084/m9.figshare.c.3938875	figshare	doi:10.6084/m9.figshare.c.3938875	http://doi.org/10.6084/m9.figshare.c.3938875	Edinburgh, UK	wild type
El-0	LC-MS analysis and flavonoid mutant-based peak annotation	Chromatography	Mass spectrometry	El-0_1	19_1.RAW	MetaboLights	MTBLS528	http://identifiers.org/metabolights/MTBLS528	Data processing	19_1.cdf	MetaboLights	MTBLS528	http://identifiers.org/metabolights/MTBLS528	Metabolite data analysis	m_mtbls528_metabolite_profiling_mass_spectrometry_v2_maf.tsv	MetaboLights	MTBLS528	http://identifiers.org/metabolights/MTBLS528	Secondary metabolite analysis	doi:10.6084/m9.figshare.c.3938875	figshare	doi:10.6084/m9.figshare.c.3938875	http://doi.org/10.6084/m9.figshare.c.3938875	Ellershausen, Germany	wild type
El-0	LC-MS analysis and flavonoid mutant-based peak annotation	Chromatography	Mass spectrometry	El-0_2	19_2.RAW	MetaboLights	MTBLS528	http://identifiers.org/metabolights/MTBLS528	Data processing	19_2.cdf	MetaboLights	MTBLS528	http://identifiers.org/metabolights/MTBLS528	Metabolite data analysis	m_mtbls528_metabolite_profiling_mass_spectrometry_v2_maf.tsv	MetaboLights	MTBLS528	http://identifiers.org/metabolights/MTBLS528	Secondary metabolite analysis	doi:10.6084/m9.figshare.c.3938875	figshare	doi:10.6084/m9.figshare.c.3938875	http://doi.org/10.6084/m9.figshare.c.3938875	Ellershausen, Germany	wild type
El-0	LC-MS analysis and flavonoid mutant-based peak annotation	Chromatography	Mass spectrometry	El-0_3	19_3.RAW	MetaboLights	MTBLS528	http://identifiers.org/metabolights/MTBLS528	Data processing	19_3.cdf	MetaboLights	MTBLS528	http://identifiers.org/metabolights/MTBLS528	Metabolite data analysis	m_mtbls528_metabolite_profiling_mass_spectrometry_v2_maf.tsv	MetaboLights	MTBLS528	http://identifiers.org/metabolights/MTBLS528	Secondary metabolite analysis	doi:10.6084/m9.figshare.c.3938875	figshare	doi:10.6084/m9.figshare.c.3938875	http://doi.org/10.6084/m9.figshare.c.3938875	Ellershausen, Germany	wild type
Est-1	LC-MS analysis and flavonoid mutant-based peak annotation	Chromatography	Mass spectrometry	Est-1_1	20_1.RAW	MetaboLights	MTBLS528	http://identifiers.org/metabolights/MTBLS528	Data processing	20_1.cdf	MetaboLights	MTBLS528	http://identifiers.org/metabolights/MTBLS528	Metabolite data analysis	m_mtbls528_metabolite_profiling_mass_spectrometry_v2_maf.tsv	MetaboLights	MTBLS528	http://identifiers.org/metabolights/MTBLS528	Secondary metabolite analysis	doi:10.6084/m9.figshare.c.3938875	figshare	doi:10.6084/m9.figshare.c.3938875	http://doi.org/10.6084/m9.figshare.c.3938875	Estland, Estonia	wild type
Est-1	LC-MS analysis and flavonoid mutant-based peak annotation	Chromatography	Mass spectrometry	Est-1_2	20_2.RAW	MetaboLights	MTBLS528	http://identifiers.org/metabolights/MTBLS528	Data processing	20_2.cdf	MetaboLights	MTBLS528	http://identifiers.org/metabolights/MTBLS528	Metabolite data analysis	m_mtbls528_metabolite_profiling_mass_spectrometry_v2_maf.tsv	MetaboLights	MTBLS528	http://identifiers.org/metabolights/MTBLS528	Secondary metabolite analysis	doi:10.6084/m9.figshare.c.3938875	figshare	doi:10.6084/m9.figshare.c.3938875	http://doi.org/10.6084/m9.figshare.c.3938875	Estland, Estonia	wild type
Est-1	LC-MS analysis and flavonoid mutant-based peak annotation	Chromatography	Mass spectrometry	Est-1_3	20_3.RAW	MetaboLights	MTBLS528	http://identifiers.org/metabolights/MTBLS528	Data processing	20_3.cdf	MetaboLights	MTBLS528	http://identifiers.org/metabolights/MTBLS528	Metabolite data analysis	m_mtbls528_metabolite_profiling_mass_spectrometry_v2_maf.tsv	MetaboLights	MTBLS528	http://identifiers.org/metabolights/MTBLS528	Secondary metabolite analysis	doi:10.6084/m9.figshare.c.3938875	figshare	doi:10.6084/m9.figshare.c.3938875	http://doi.org/10.6084/m9.figshare.c.3938875	Estland, Estonia	wild type
Gol-1	LC-MS analysis and flavonoid mutant-based peak annotation	Chromatography	Mass spectrometry	Gol-1_1	21_1.RAW	MetaboLights	MTBLS528	http://identifiers.org/metabolights/MTBLS528	Data processing	21_1.cdf	MetaboLights	MTBLS528	http://identifiers.org/metabolights/MTBLS528	Metabolite data analysis	m_mtbls528_metabolite_profiling_mass_spectrometry_v2_maf.tsv	MetaboLights	MTBLS528	http://identifiers.org/metabolights/MTBLS528	Secondary metabolite analysis	doi:10.6084/m9.figshare.c.3938875	figshare	doi:10.6084/m9.figshare.c.3938875	http://doi.org/10.6084/m9.figshare.c.3938875	Scotland Golspie, UK	wild type
Gol-1	LC-MS analysis and flavonoid mutant-based peak annotation	Chromatography	Mass spectrometry	Gol-1_2	21_2.RAW	MetaboLights	MTBLS528	http://identifiers.org/metabolights/MTBLS528	Data processing	21_2.cdf	MetaboLights	MTBLS528	http://identifiers.org/metabolights/MTBLS528	Metabolite data analysis	m_mtbls528_metabolite_profiling_mass_spectrometry_v2_maf.tsv	MetaboLights	MTBLS528	http://identifiers.org/metabolights/MTBLS528	Secondary metabolite analysis	doi:10.6084/m9.figshare.c.3938875	figshare	doi:10.6084/m9.figshare.c.3938875	http://doi.org/10.6084/m9.figshare.c.3938875	Scotland Golspie, UK	wild type
Gol-1	LC-MS analysis and flavonoid mutant-based peak annotation	Chromatography	Mass spectrometry	Gol-1_3	21_3.RAW	MetaboLights	MTBLS528	http://identifiers.org/metabolights/MTBLS528	Data processing	21_3.cdf	MetaboLights	MTBLS528	http://identifiers.org/metabolights/MTBLS528	Metabolite data analysis	m_mtbls528_metabolite_profiling_mass_spectrometry_v2_maf.tsv	MetaboLights	MTBLS528	http://identifiers.org/metabolights/MTBLS528	Secondary metabolite analysis	doi:10.6084/m9.figshare.c.3938875	figshare	doi:10.6084/m9.figshare.c.3938875	http://doi.org/10.6084/m9.figshare.c.3938875	Scotland Golspie, UK	wild type
Gr-1	LC-MS analysis and flavonoid mutant-based peak annotation	Chromatography	Mass spectrometry	Gr-1_1	22_1.RAW	MetaboLights	MTBLS528	http://identifiers.org/metabolights/MTBLS528	Data processing	22_1.cdf	MetaboLights	MTBLS528	http://identifiers.org/metabolights/MTBLS528	Metabolite data analysis	m_mtbls528_metabolite_profiling_mass_spectrometry_v2_maf.tsv	MetaboLights	MTBLS528	http://identifiers.org/metabolights/MTBLS528	Secondary metabolite analysis	doi:10.6084/m9.figshare.c.3938875	figshare	doi:10.6084/m9.figshare.c.3938875	http://doi.org/10.6084/m9.figshare.c.3938875	Graz, Austria, Austria	wild type
Gr-1	LC-MS analysis and flavonoid mutant-based peak annotation	Chromatography	Mass spectrometry	Gr-1_2	22_2.RAW	MetaboLights	MTBLS528	http://identifiers.org/metabolights/MTBLS528	Data processing	22_2.cdf	MetaboLights	MTBLS528	http://identifiers.org/metabolights/MTBLS528	Metabolite data analysis	m_mtbls528_metabolite_profiling_mass_spectrometry_v2_maf.tsv	MetaboLights	MTBLS528	http://identifiers.org/metabolights/MTBLS528	Secondary metabolite analysis	doi:10.6084/m9.figshare.c.3938875	figshare	doi:10.6084/m9.figshare.c.3938875	http://doi.org/10.6084/m9.figshare.c.3938875	Graz, Austria, Austria	wild type
Gr-1	LC-MS analysis and flavonoid mutant-based peak annotation	Chromatography	Mass spectrometry	Gr-1_3	22_3.RAW	MetaboLights	MTBLS528	http://identifiers.org/metabolights/MTBLS528	Data processing	22_3.cdf	MetaboLights	MTBLS528	http://identifiers.org/metabolights/MTBLS528	Metabolite data analysis	m_mtbls528_metabolite_profiling_mass_spectrometry_v2_maf.tsv	MetaboLights	MTBLS528	http://identifiers.org/metabolights/MTBLS528	Secondary metabolite analysis	doi:10.6084/m9.figshare.c.3938875	figshare	doi:10.6084/m9.figshare.c.3938875	http://doi.org/10.6084/m9.figshare.c.3938875	Graz, Austria, Austria	wild type
HI-3	LC-MS analysis and flavonoid mutant-based peak annotation	Chromatography	Mass spectrometry	HI-3_1	23_1.RAW	MetaboLights	MTBLS528	http://identifiers.org/metabolights/MTBLS528	Data processing	23_1.cdf	MetaboLights	MTBLS528	http://identifiers.org/metabolights/MTBLS528	Metabolite data analysis	m_mtbls528_metabolite_profiling_mass_spectrometry_v2_maf.tsv	MetaboLights	MTBLS528	http://identifiers.org/metabolights/MTBLS528	Secondary metabolite analysis	doi:10.6084/m9.figshare.c.3938875	figshare	doi:10.6084/m9.figshare.c.3938875	http://doi.org/10.6084/m9.figshare.c.3938875	Holtensen, Germany	wild type
HI-3	LC-MS analysis and flavonoid mutant-based peak annotation	Chromatography	Mass spectrometry	HI-3_2	23_2.RAW	MetaboLights	MTBLS528	http://identifiers.org/metabolights/MTBLS528	Data processing	23_2.cdf	MetaboLights	MTBLS528	http://identifiers.org/metabolights/MTBLS528	Metabolite data analysis	m_mtbls528_metabolite_profiling_mass_spectrometry_v2_maf.tsv	MetaboLights	MTBLS528	http://identifiers.org/metabolights/MTBLS528	Secondary metabolite analysis	doi:10.6084/m9.figshare.c.3938875	figshare	doi:10.6084/m9.figshare.c.3938875	http://doi.org/10.6084/m9.figshare.c.3938875	Holtensen, Germany	wild type
HI-3	LC-MS analysis and flavonoid mutant-based peak annotation	Chromatography	Mass spectrometry	HI-3_3	23_3.RAW	MetaboLights	MTBLS528	http://identifiers.org/metabolights/MTBLS528	Data processing	23_3.cdf	MetaboLights	MTBLS528	http://identifiers.org/metabolights/MTBLS528	Metabolite data analysis	m_mtbls528_metabolite_profiling_mass_spectrometry_v2_maf.tsv	MetaboLights	MTBLS528	http://identifiers.org/metabolights/MTBLS528	Secondary metabolite analysis	doi:10.6084/m9.figshare.c.3938875	figshare	doi:10.6084/m9.figshare.c.3938875	http://doi.org/10.6084/m9.figshare.c.3938875	Holtensen, Germany	wild type
HOG	LC-MS analysis and flavonoid mutant-based peak annotation	Chromatography	Mass spectrometry	HOG_1	24_1.RAW	MetaboLights	MTBLS528	http://identifiers.org/metabolights/MTBLS528	Data processing	24_1.cdf	MetaboLights	MTBLS528	http://identifiers.org/metabolights/MTBLS528	Metabolite data analysis	m_mtbls528_metabolite_profiling_mass_spectrometry_v2_maf.tsv	MetaboLights	MTBLS528	http://identifiers.org/metabolights/MTBLS528	Secondary metabolite analysis	doi:10.6084/m9.figshare.c.3938875	figshare	doi:10.6084/m9.figshare.c.3938875	http://doi.org/10.6084/m9.figshare.c.3938875	Khodga-Obi-Garm, Tajikistan	wild type
HOG	LC-MS analysis and flavonoid mutant-based peak annotation	Chromatography	Mass spectrometry	HOG_2	24_2.RAW	MetaboLights	MTBLS528	http://identifiers.org/metabolights/MTBLS528	Data processing	24_2.cdf	MetaboLights	MTBLS528	http://identifiers.org/metabolights/MTBLS528	Metabolite data analysis	m_mtbls528_metabolite_profiling_mass_spectrometry_v2_maf.tsv	MetaboLights	MTBLS528	http://identifiers.org/metabolights/MTBLS528	Secondary metabolite analysis	doi:10.6084/m9.figshare.c.3938875	figshare	doi:10.6084/m9.figshare.c.3938875	http://doi.org/10.6084/m9.figshare.c.3938875	Khodga-Obi-Garm, Tajikistan	wild type
HOG	LC-MS analysis and flavonoid mutant-based peak annotation	Chromatography	Mass spectrometry	HOG_3	24_3.RAW	MetaboLights	MTBLS528	http://identifiers.org/metabolights/MTBLS528	Data processing	24_3.cdf	MetaboLights	MTBLS528	http://identifiers.org/metabolights/MTBLS528	Metabolite data analysis	m_mtbls528_metabolite_profiling_mass_spectrometry_v2_maf.tsv	MetaboLights	MTBLS528	http://identifiers.org/metabolights/MTBLS528	Secondary metabolite analysis	doi:10.6084/m9.figshare.c.3938875	figshare	doi:10.6084/m9.figshare.c.3938875	http://doi.org/10.6084/m9.figshare.c.3938875	Khodga-Obi-Garm, Tajikistan	wild type
Hs-0	LC-MS analysis and flavonoid mutant-based peak annotation	Chromatography	Mass spectrometry	Hs-0_1	25_1.RAW	MetaboLights	MTBLS528	http://identifiers.org/metabolights/MTBLS528	Data processing	25_1.cdf	MetaboLights	MTBLS528	http://identifiers.org/metabolights/MTBLS528	Metabolite data analysis	m_mtbls528_metabolite_profiling_mass_spectrometry_v2_maf.tsv	MetaboLights	MTBLS528	http://identifiers.org/metabolights/MTBLS528	Secondary metabolite analysis	doi:10.6084/m9.figshare.c.3938875	figshare	doi:10.6084/m9.figshare.c.3938875	http://doi.org/10.6084/m9.figshare.c.3938875	Hannover/Stroehen, Germany	wild type
Hs-0	LC-MS analysis and flavonoid mutant-based peak annotation	Chromatography	Mass spectrometry	Hs-0_2	25_2.RAW	MetaboLights	MTBLS528	http://identifiers.org/metabolights/MTBLS528	Data processing	25_2.cdf	MetaboLights	MTBLS528	http://identifiers.org/metabolights/MTBLS528	Metabolite data analysis	m_mtbls528_metabolite_profiling_mass_spectrometry_v2_maf.tsv	MetaboLights	MTBLS528	http://identifiers.org/metabolights/MTBLS528	Secondary metabolite analysis	doi:10.6084/m9.figshare.c.3938875	figshare	doi:10.6084/m9.figshare.c.3938875	http://doi.org/10.6084/m9.figshare.c.3938875	Hannover/Stroehen, Germany	wild type
Hs-0	LC-MS analysis and flavonoid mutant-based peak annotation	Chromatography	Mass spectrometry	Hs-0_3	25_3.RAW	MetaboLights	MTBLS528	http://identifiers.org/metabolights/MTBLS528	Data processing	25_3.cdf	MetaboLights	MTBLS528	http://identifiers.org/metabolights/MTBLS528	Metabolite data analysis	m_mtbls528_metabolite_profiling_mass_spectrometry_v2_maf.tsv	MetaboLights	MTBLS528	http://identifiers.org/metabolights/MTBLS528	Secondary metabolite analysis	doi:10.6084/m9.figshare.c.3938875	figshare	doi:10.6084/m9.figshare.c.3938875	http://doi.org/10.6084/m9.figshare.c.3938875	Hannover/Stroehen, Germany	wild type
Je-54	LC-MS analysis and flavonoid mutant-based peak annotation	Chromatography	Mass spectrometry	Je-54_1	26_1.RAW	MetaboLights	MTBLS528	http://identifiers.org/metabolights/MTBLS528	Data processing	26_1.cdf	MetaboLights	MTBLS528	http://identifiers.org/metabolights/MTBLS528	Metabolite data analysis	m_mtbls528_metabolite_profiling_mass_spectrometry_v2_maf.tsv	MetaboLights	MTBLS528	http://identifiers.org/metabolights/MTBLS528	Secondary metabolite analysis	doi:10.6084/m9.figshare.c.3938875	figshare	doi:10.6084/m9.figshare.c.3938875	http://doi.org/10.6084/m9.figshare.c.3938875	Czech republic	wild type
Je-54	LC-MS analysis and flavonoid mutant-based peak annotation	Chromatography	Mass spectrometry	Je-54_2	26_2.RAW	MetaboLights	MTBLS528	http://identifiers.org/metabolights/MTBLS528	Data processing	26_2.cdf	MetaboLights	MTBLS528	http://identifiers.org/metabolights/MTBLS528	Metabolite data analysis	m_mtbls528_metabolite_profiling_mass_spectrometry_v2_maf.tsv	MetaboLights	MTBLS528	http://identifiers.org/metabolights/MTBLS528	Secondary metabolite analysis	doi:10.6084/m9.figshare.c.3938875	figshare	doi:10.6084/m9.figshare.c.3938875	http://doi.org/10.6084/m9.figshare.c.3938875	Czech republic	wild type
Je-54	LC-MS analysis and flavonoid mutant-based peak annotation	Chromatography	Mass spectrometry	Je-54_3	26_3.RAW	MetaboLights	MTBLS528	http://identifiers.org/metabolights/MTBLS528	Data processing	26_3.cdf	MetaboLights	MTBLS528	http://identifiers.org/metabolights/MTBLS528	Metabolite data analysis	m_mtbls528_metabolite_profiling_mass_spectrometry_v2_maf.tsv	MetaboLights	MTBLS528	http://identifiers.org/metabolights/MTBLS528	Secondary metabolite analysis	doi:10.6084/m9.figshare.c.3938875	figshare	doi:10.6084/m9.figshare.c.3938875	http://doi.org/10.6084/m9.figshare.c.3938875	Czech republic	wild type
JEA	LC-MS analysis and flavonoid mutant-based peak annotation	Chromatography	Mass spectrometry	JEA_1	27_1.RAW	MetaboLights	MTBLS528	http://identifiers.org/metabolights/MTBLS528	Data processing	27_1.cdf	MetaboLights	MTBLS528	http://identifiers.org/metabolights/MTBLS528	Metabolite data analysis	m_mtbls528_metabolite_profiling_mass_spectrometry_v2_maf.tsv	MetaboLights	MTBLS528	http://identifiers.org/metabolights/MTBLS528	Secondary metabolite analysis	doi:10.6084/m9.figshare.c.3938875	figshare	doi:10.6084/m9.figshare.c.3938875	http://doi.org/10.6084/m9.figshare.c.3938875	St Jean Cap Ferrat , France	wild type
JEA	LC-MS analysis and flavonoid mutant-based peak annotation	Chromatography	Mass spectrometry	JEA_2	27_2.RAW	MetaboLights	MTBLS528	http://identifiers.org/metabolights/MTBLS528	Data processing	27_2.cdf	MetaboLights	MTBLS528	http://identifiers.org/metabolights/MTBLS528	Metabolite data analysis	m_mtbls528_metabolite_profiling_mass_spectrometry_v2_maf.tsv	MetaboLights	MTBLS528	http://identifiers.org/metabolights/MTBLS528	Secondary metabolite analysis	doi:10.6084/m9.figshare.c.3938875	figshare	doi:10.6084/m9.figshare.c.3938875	http://doi.org/10.6084/m9.figshare.c.3938875	St Jean Cap Ferrat , France	wild type
JEA	LC-MS analysis and flavonoid mutant-based peak annotation	Chromatography	Mass spectrometry	JEA_3	27_3.RAW	MetaboLights	MTBLS528	http://identifiers.org/metabolights/MTBLS528	Data processing	27_3.cdf	MetaboLights	MTBLS528	http://identifiers.org/metabolights/MTBLS528	Metabolite data analysis	m_mtbls528_metabolite_profiling_mass_spectrometry_v2_maf.tsv	MetaboLights	MTBLS528	http://identifiers.org/metabolights/MTBLS528	Secondary metabolite analysis	doi:10.6084/m9.figshare.c.3938875	figshare	doi:10.6084/m9.figshare.c.3938875	http://doi.org/10.6084/m9.figshare.c.3938875	St Jean Cap Ferrat , France	wild type
Kas-1	LC-MS analysis and flavonoid mutant-based peak annotation	Chromatography	Mass spectrometry	Kas-1_1	28_1.RAW	MetaboLights	MTBLS528	http://identifiers.org/metabolights/MTBLS528	Data processing	28_1.cdf	MetaboLights	MTBLS528	http://identifiers.org/metabolights/MTBLS528	Metabolite data analysis	m_mtbls528_metabolite_profiling_mass_spectrometry_v2_maf.tsv	MetaboLights	MTBLS528	http://identifiers.org/metabolights/MTBLS528	Secondary metabolite analysis	doi:10.6084/m9.figshare.c.3938875	figshare	doi:10.6084/m9.figshare.c.3938875	http://doi.org/10.6084/m9.figshare.c.3938875	Kashimir, India	wild type
Kas-1	LC-MS analysis and flavonoid mutant-based peak annotation	Chromatography	Mass spectrometry	Kas-1_2	28_2.RAW	MetaboLights	MTBLS528	http://identifiers.org/metabolights/MTBLS528	Data processing	28_2.cdf	MetaboLights	MTBLS528	http://identifiers.org/metabolights/MTBLS528	Metabolite data analysis	m_mtbls528_metabolite_profiling_mass_spectrometry_v2_maf.tsv	MetaboLights	MTBLS528	http://identifiers.org/metabolights/MTBLS528	Secondary metabolite analysis	doi:10.6084/m9.figshare.c.3938875	figshare	doi:10.6084/m9.figshare.c.3938875	http://doi.org/10.6084/m9.figshare.c.3938875	Kashimir, India	wild type
Kas-1	LC-MS analysis and flavonoid mutant-based peak annotation	Chromatography	Mass spectrometry	Kas-1_3	28_3.RAW	MetaboLights	MTBLS528	http://identifiers.org/metabolights/MTBLS528	Data processing	28_3.cdf	MetaboLights	MTBLS528	http://identifiers.org/metabolights/MTBLS528	Metabolite data analysis	m_mtbls528_metabolite_profiling_mass_spectrometry_v2_maf.tsv	MetaboLights	MTBLS528	http://identifiers.org/metabolights/MTBLS528	Secondary metabolite analysis	doi:10.6084/m9.figshare.c.3938875	figshare	doi:10.6084/m9.figshare.c.3938875	http://doi.org/10.6084/m9.figshare.c.3938875	Kashimir, India	wild type
Kl-0	LC-MS analysis and flavonoid mutant-based peak annotation	Chromatography	Mass spectrometry	Kl-0_1	29_1.RAW	MetaboLights	MTBLS528	http://identifiers.org/metabolights/MTBLS528	Data processing	29_1.cdf	MetaboLights	MTBLS528	http://identifiers.org/metabolights/MTBLS528	Metabolite data analysis	m_mtbls528_metabolite_profiling_mass_spectrometry_v2_maf.tsv	MetaboLights	MTBLS528	http://identifiers.org/metabolights/MTBLS528	Secondary metabolite analysis	doi:10.6084/m9.figshare.c.3938875	figshare	doi:10.6084/m9.figshare.c.3938875	http://doi.org/10.6084/m9.figshare.c.3938875	Koeln, Germany	wild type
Kl-0	LC-MS analysis and flavonoid mutant-based peak annotation	Chromatography	Mass spectrometry	Kl-0_2	29_2.RAW	MetaboLights	MTBLS528	http://identifiers.org/metabolights/MTBLS528	Data processing	29_2.cdf	MetaboLights	MTBLS528	http://identifiers.org/metabolights/MTBLS528	Metabolite data analysis	m_mtbls528_metabolite_profiling_mass_spectrometry_v2_maf.tsv	MetaboLights	MTBLS528	http://identifiers.org/metabolights/MTBLS528	Secondary metabolite analysis	doi:10.6084/m9.figshare.c.3938875	figshare	doi:10.6084/m9.figshare.c.3938875	http://doi.org/10.6084/m9.figshare.c.3938875	Koeln, Germany	wild type
Kl-0	LC-MS analysis and flavonoid mutant-based peak annotation	Chromatography	Mass spectrometry	Kl-0_3	29_3.RAW	MetaboLights	MTBLS528	http://identifiers.org/metabolights/MTBLS528	Data processing	29_3.cdf	MetaboLights	MTBLS528	http://identifiers.org/metabolights/MTBLS528	Metabolite data analysis	m_mtbls528_metabolite_profiling_mass_spectrometry_v2_maf.tsv	MetaboLights	MTBLS528	http://identifiers.org/metabolights/MTBLS528	Secondary metabolite analysis	doi:10.6084/m9.figshare.c.3938875	figshare	doi:10.6084/m9.figshare.c.3938875	http://doi.org/10.6084/m9.figshare.c.3938875	Koeln, Germany	wild type
Kn-0	LC-MS analysis and flavonoid mutant-based peak annotation	Chromatography	Mass spectrometry	Kn-0_1	30_1.RAW	MetaboLights	MTBLS528	http://identifiers.org/metabolights/MTBLS528	Data processing	30_1.cdf	MetaboLights	MTBLS528	http://identifiers.org/metabolights/MTBLS528	Metabolite data analysis	m_mtbls528_metabolite_profiling_mass_spectrometry_v2_maf.tsv	MetaboLights	MTBLS528	http://identifiers.org/metabolights/MTBLS528	Secondary metabolite analysis	doi:10.6084/m9.figshare.c.3938875	figshare	doi:10.6084/m9.figshare.c.3938875	http://doi.org/10.6084/m9.figshare.c.3938875	Kaunas, Lithuania	wild type
Kn-0	LC-MS analysis and flavonoid mutant-based peak annotation	Chromatography	Mass spectrometry	Kn-0_2	30_2.RAW	MetaboLights	MTBLS528	http://identifiers.org/metabolights/MTBLS528	Data processing	30_2.cdf	MetaboLights	MTBLS528	http://identifiers.org/metabolights/MTBLS528	Metabolite data analysis	m_mtbls528_metabolite_profiling_mass_spectrometry_v2_maf.tsv	MetaboLights	MTBLS528	http://identifiers.org/metabolights/MTBLS528	Secondary metabolite analysis	doi:10.6084/m9.figshare.c.3938875	figshare	doi:10.6084/m9.figshare.c.3938875	http://doi.org/10.6084/m9.figshare.c.3938875	Kaunas, Lithuania	wild type
Kn-0	LC-MS analysis and flavonoid mutant-based peak annotation	Chromatography	Mass spectrometry	Kn-0_3	30_3.RAW	MetaboLights	MTBLS528	http://identifiers.org/metabolights/MTBLS528	Data processing	30_3.cdf	MetaboLights	MTBLS528	http://identifiers.org/metabolights/MTBLS528	Metabolite data analysis	m_mtbls528_metabolite_profiling_mass_spectrometry_v2_maf.tsv	MetaboLights	MTBLS528	http://identifiers.org/metabolights/MTBLS528	Secondary metabolite analysis	doi:10.6084/m9.figshare.c.3938875	figshare	doi:10.6084/m9.figshare.c.3938875	http://doi.org/10.6084/m9.figshare.c.3938875	Kaunas, Lithuania	wild type
Laer-0	LC-MS analysis and flavonoid mutant-based peak annotation	Chromatography	Mass spectrometry	Ler-0_1	31_1.RAW	MetaboLights	MTBLS528	http://identifiers.org/metabolights/MTBLS528	Data processing	31_1.cdf	MetaboLights	MTBLS528	http://identifiers.org/metabolights/MTBLS528	Metabolite data analysis	m_mtbls528_metabolite_profiling_mass_spectrometry_v2_maf.tsv	MetaboLights	MTBLS528	http://identifiers.org/metabolights/MTBLS528	Secondary metabolite analysis	doi:10.6084/m9.figshare.c.3938875	figshare	doi:10.6084/m9.figshare.c.3938875	http://doi.org/10.6084/m9.figshare.c.3938875	Landsberg, Germany	wild type
Laer-0	LC-MS analysis and flavonoid mutant-based peak annotation	Chromatography	Mass spectrometry	Ler-0_2	31_2.RAW	MetaboLights	MTBLS528	http://identifiers.org/metabolights/MTBLS528	Data processing	31_2.cdf	MetaboLights	MTBLS528	http://identifiers.org/metabolights/MTBLS528	Metabolite data analysis	m_mtbls528_metabolite_profiling_mass_spectrometry_v2_maf.tsv	MetaboLights	MTBLS528	http://identifiers.org/metabolights/MTBLS528	Secondary metabolite analysis	doi:10.6084/m9.figshare.c.3938875	figshare	doi:10.6084/m9.figshare.c.3938875	http://doi.org/10.6084/m9.figshare.c.3938875	Landsberg, Germany	wild type
Laer-0	LC-MS analysis and flavonoid mutant-based peak annotation	Chromatography	Mass spectrometry	Ler-0_3	31_3.RAW	MetaboLights	MTBLS528	http://identifiers.org/metabolights/MTBLS528	Data processing	31_3.cdf	MetaboLights	MTBLS528	http://identifiers.org/metabolights/MTBLS528	Metabolite data analysis	m_mtbls528_metabolite_profiling_mass_spectrometry_v2_maf.tsv	MetaboLights	MTBLS528	http://identifiers.org/metabolights/MTBLS528	Secondary metabolite analysis	doi:10.6084/m9.figshare.c.3938875	figshare	doi:10.6084/m9.figshare.c.3938875	http://doi.org/10.6084/m9.figshare.c.3938875	Landsberg, Germany	wild type
Lip-0	LC-MS analysis and flavonoid mutant-based peak annotation	Chromatography	Mass spectrometry	Lip-0_1	32_1.RAW	MetaboLights	MTBLS528	http://identifiers.org/metabolights/MTBLS528	Data processing	32_1.cdf	MetaboLights	MTBLS528	http://identifiers.org/metabolights/MTBLS528	Metabolite data analysis	m_mtbls528_metabolite_profiling_mass_spectrometry_v2_maf.tsv	MetaboLights	MTBLS528	http://identifiers.org/metabolights/MTBLS528	Secondary metabolite analysis	doi:10.6084/m9.figshare.c.3938875	figshare	doi:10.6084/m9.figshare.c.3938875	http://doi.org/10.6084/m9.figshare.c.3938875	Lipowiec/Chrzanow, Poland	wild type
Lip-0	LC-MS analysis and flavonoid mutant-based peak annotation	Chromatography	Mass spectrometry	Lip-0_2	32_2.RAW	MetaboLights	MTBLS528	http://identifiers.org/metabolights/MTBLS528	Data processing	32_2.cdf	MetaboLights	MTBLS528	http://identifiers.org/metabolights/MTBLS528	Metabolite data analysis	m_mtbls528_metabolite_profiling_mass_spectrometry_v2_maf.tsv	MetaboLights	MTBLS528	http://identifiers.org/metabolights/MTBLS528	Secondary metabolite analysis	doi:10.6084/m9.figshare.c.3938875	figshare	doi:10.6084/m9.figshare.c.3938875	http://doi.org/10.6084/m9.figshare.c.3938875	Lipowiec/Chrzanow, Poland	wild type
Lip-0	LC-MS analysis and flavonoid mutant-based peak annotation	Chromatography	Mass spectrometry	Lip-0_3	32_3.RAW	MetaboLights	MTBLS528	http://identifiers.org/metabolights/MTBLS528	Data processing	32_3.cdf	MetaboLights	MTBLS528	http://identifiers.org/metabolights/MTBLS528	Metabolite data analysis	m_mtbls528_metabolite_profiling_mass_spectrometry_v2_maf.tsv	MetaboLights	MTBLS528	http://identifiers.org/metabolights/MTBLS528	Secondary metabolite analysis	doi:10.6084/m9.figshare.c.3938875	figshare	doi:10.6084/m9.figshare.c.3938875	http://doi.org/10.6084/m9.figshare.c.3938875	Lipowiec/Chrzanow, Poland	wild type
Lov-5	LC-MS analysis and flavonoid mutant-based peak annotation	Chromatography	Mass spectrometry	Lov-5_1	33_1.RAW	MetaboLights	MTBLS528	http://identifiers.org/metabolights/MTBLS528	Data processing	33_1.cdf	MetaboLights	MTBLS528	http://identifiers.org/metabolights/MTBLS528	Metabolite data analysis	m_mtbls528_metabolite_profiling_mass_spectrometry_v2_maf.tsv	MetaboLights	MTBLS528	http://identifiers.org/metabolights/MTBLS528	Secondary metabolite analysis	doi:10.6084/m9.figshare.c.3938875	figshare	doi:10.6084/m9.figshare.c.3938875	http://doi.org/10.6084/m9.figshare.c.3938875	Lovvik, Sweden	wild type
Lov-5	LC-MS analysis and flavonoid mutant-based peak annotation	Chromatography	Mass spectrometry	Lov-5_2	33_2.RAW	MetaboLights	MTBLS528	http://identifiers.org/metabolights/MTBLS528	Data processing	33_2.cdf	MetaboLights	MTBLS528	http://identifiers.org/metabolights/MTBLS528	Metabolite data analysis	m_mtbls528_metabolite_profiling_mass_spectrometry_v2_maf.tsv	MetaboLights	MTBLS528	http://identifiers.org/metabolights/MTBLS528	Secondary metabolite analysis	doi:10.6084/m9.figshare.c.3938875	figshare	doi:10.6084/m9.figshare.c.3938875	http://doi.org/10.6084/m9.figshare.c.3938875	Lovvik, Sweden	wild type
Lov-5	LC-MS analysis and flavonoid mutant-based peak annotation	Chromatography	Mass spectrometry	Lov-5_3	33_3.RAW	MetaboLights	MTBLS528	http://identifiers.org/metabolights/MTBLS528	Data processing	33_3.cdf	MetaboLights	MTBLS528	http://identifiers.org/metabolights/MTBLS528	Metabolite data analysis	m_mtbls528_metabolite_profiling_mass_spectrometry_v2_maf.tsv	MetaboLights	MTBLS528	http://identifiers.org/metabolights/MTBLS528	Secondary metabolite analysis	doi:10.6084/m9.figshare.c.3938875	figshare	doi:10.6084/m9.figshare.c.3938875	http://doi.org/10.6084/m9.figshare.c.3938875	Lovvik, Sweden	wild type
Lovel-1	LC-MS analysis and flavonoid mutant-based peak annotation	Chromatography	Mass spectrometry	Lovel-1_1	34_1.RAW	MetaboLights	MTBLS528	http://identifiers.org/metabolights/MTBLS528	Data processing	34_1.cdf	MetaboLights	MTBLS528	http://identifiers.org/metabolights/MTBLS528	Metabolite data analysis	m_mtbls528_metabolite_profiling_mass_spectrometry_v2_maf.tsv	MetaboLights	MTBLS528	http://identifiers.org/metabolights/MTBLS528	Secondary metabolite analysis	doi:10.6084/m9.figshare.c.3938875	figshare	doi:10.6084/m9.figshare.c.3938875	http://doi.org/10.6084/m9.figshare.c.3938875	Løvel, Denmark	wild type
Lovel-1	LC-MS analysis and flavonoid mutant-based peak annotation	Chromatography	Mass spectrometry	Lovel-1_2	34_2.RAW	MetaboLights	MTBLS528	http://identifiers.org/metabolights/MTBLS528	Data processing	34_2.cdf	MetaboLights	MTBLS528	http://identifiers.org/metabolights/MTBLS528	Metabolite data analysis	m_mtbls528_metabolite_profiling_mass_spectrometry_v2_maf.tsv	MetaboLights	MTBLS528	http://identifiers.org/metabolights/MTBLS528	Secondary metabolite analysis	doi:10.6084/m9.figshare.c.3938875	figshare	doi:10.6084/m9.figshare.c.3938875	http://doi.org/10.6084/m9.figshare.c.3938875	Løvel, Denmark	wild type
Lovel-1	LC-MS analysis and flavonoid mutant-based peak annotation	Chromatography	Mass spectrometry	Lovel-1_3	34_3.RAW	MetaboLights	MTBLS528	http://identifiers.org/metabolights/MTBLS528	Data processing	34_3.cdf	MetaboLights	MTBLS528	http://identifiers.org/metabolights/MTBLS528	Metabolite data analysis	m_mtbls528_metabolite_profiling_mass_spectrometry_v2_maf.tsv	MetaboLights	MTBLS528	http://identifiers.org/metabolights/MTBLS528	Secondary metabolite analysis	doi:10.6084/m9.figshare.c.3938875	figshare	doi:10.6084/m9.figshare.c.3938875	http://doi.org/10.6084/m9.figshare.c.3938875	Løvel, Denmark	wild type
Lu	LC-MS analysis and flavonoid mutant-based peak annotation	Chromatography	Mass spectrometry	Lu_1	35_1.RAW	MetaboLights	MTBLS528	http://identifiers.org/metabolights/MTBLS528	Data processing	35_1.cdf	MetaboLights	MTBLS528	http://identifiers.org/metabolights/MTBLS528	Metabolite data analysis	m_mtbls528_metabolite_profiling_mass_spectrometry_v2_maf.tsv	MetaboLights	MTBLS528	http://identifiers.org/metabolights/MTBLS528	Secondary metabolite analysis	doi:10.6084/m9.figshare.c.3938875	figshare	doi:10.6084/m9.figshare.c.3938875	http://doi.org/10.6084/m9.figshare.c.3938875	Lund, Sweden	wild type
Lu	LC-MS analysis and flavonoid mutant-based peak annotation	Chromatography	Mass spectrometry	Lu_2	35_2.RAW	MetaboLights	MTBLS528	http://identifiers.org/metabolights/MTBLS528	Data processing	35_2.cdf	MetaboLights	MTBLS528	http://identifiers.org/metabolights/MTBLS528	Metabolite data analysis	m_mtbls528_metabolite_profiling_mass_spectrometry_v2_maf.tsv	MetaboLights	MTBLS528	http://identifiers.org/metabolights/MTBLS528	Secondary metabolite analysis	doi:10.6084/m9.figshare.c.3938875	figshare	doi:10.6084/m9.figshare.c.3938875	http://doi.org/10.6084/m9.figshare.c.3938875	Lund, Sweden	wild type
Lu	LC-MS analysis and flavonoid mutant-based peak annotation	Chromatography	Mass spectrometry	Lu_3	35_3.RAW	MetaboLights	MTBLS528	http://identifiers.org/metabolights/MTBLS528	Data processing	35_3.cdf	MetaboLights	MTBLS528	http://identifiers.org/metabolights/MTBLS528	Metabolite data analysis	m_mtbls528_metabolite_profiling_mass_spectrometry_v2_maf.tsv	MetaboLights	MTBLS528	http://identifiers.org/metabolights/MTBLS528	Secondary metabolite analysis	doi:10.6084/m9.figshare.c.3938875	figshare	doi:10.6084/m9.figshare.c.3938875	http://doi.org/10.6084/m9.figshare.c.3938875	Lund, Sweden	wild type
Mh-1	LC-MS analysis and flavonoid mutant-based peak annotation	Chromatography	Mass spectrometry	Mh-1_1	36_1.RAW	MetaboLights	MTBLS528	http://identifiers.org/metabolights/MTBLS528	Data processing	36_1.cdf	MetaboLights	MTBLS528	http://identifiers.org/metabolights/MTBLS528	Metabolite data analysis	m_mtbls528_metabolite_profiling_mass_spectrometry_v2_maf.tsv	MetaboLights	MTBLS528	http://identifiers.org/metabolights/MTBLS528	Secondary metabolite analysis	doi:10.6084/m9.figshare.c.3938875	figshare	doi:10.6084/m9.figshare.c.3938875	http://doi.org/10.6084/m9.figshare.c.3938875	Muehen (OstPr), Poland	wild type
Mh-1	LC-MS analysis and flavonoid mutant-based peak annotation	Chromatography	Mass spectrometry	Mh-1_2	36_2.RAW	MetaboLights	MTBLS528	http://identifiers.org/metabolights/MTBLS528	Data processing	36_2.cdf	MetaboLights	MTBLS528	http://identifiers.org/metabolights/MTBLS528	Metabolite data analysis	m_mtbls528_metabolite_profiling_mass_spectrometry_v2_maf.tsv	MetaboLights	MTBLS528	http://identifiers.org/metabolights/MTBLS528	Secondary metabolite analysis	doi:10.6084/m9.figshare.c.3938875	figshare	doi:10.6084/m9.figshare.c.3938875	http://doi.org/10.6084/m9.figshare.c.3938875	Muehen (OstPr), Poland	wild type
Mh-1	LC-MS analysis and flavonoid mutant-based peak annotation	Chromatography	Mass spectrometry	Mh-1_3	36_3.RAW	MetaboLights	MTBLS528	http://identifiers.org/metabolights/MTBLS528	Data processing	36_3.cdf	MetaboLights	MTBLS528	http://identifiers.org/metabolights/MTBLS528	Metabolite data analysis	m_mtbls528_metabolite_profiling_mass_spectrometry_v2_maf.tsv	MetaboLights	MTBLS528	http://identifiers.org/metabolights/MTBLS528	Secondary metabolite analysis	doi:10.6084/m9.figshare.c.3938875	figshare	doi:10.6084/m9.figshare.c.3938875	http://doi.org/10.6084/m9.figshare.c.3938875	Muehen (OstPr), Poland	wild type
Mt-0	LC-MS analysis and flavonoid mutant-based peak annotation	Chromatography	Mass spectrometry	Mt-0_1	37_1.RAW	MetaboLights	MTBLS528	http://identifiers.org/metabolights/MTBLS528	Data processing	37_1.cdf	MetaboLights	MTBLS528	http://identifiers.org/metabolights/MTBLS528	Metabolite data analysis	m_mtbls528_metabolite_profiling_mass_spectrometry_v2_maf.tsv	MetaboLights	MTBLS528	http://identifiers.org/metabolights/MTBLS528	Secondary metabolite analysis	doi:10.6084/m9.figshare.c.3938875	figshare	doi:10.6084/m9.figshare.c.3938875	http://doi.org/10.6084/m9.figshare.c.3938875	Martuba/Cyrenaika, Libya	wild type
Mt-0	LC-MS analysis and flavonoid mutant-based peak annotation	Chromatography	Mass spectrometry	Mt-0_2	37_2.RAW	MetaboLights	MTBLS528	http://identifiers.org/metabolights/MTBLS528	Data processing	37_2.cdf	MetaboLights	MTBLS528	http://identifiers.org/metabolights/MTBLS528	Metabolite data analysis	m_mtbls528_metabolite_profiling_mass_spectrometry_v2_maf.tsv	MetaboLights	MTBLS528	http://identifiers.org/metabolights/MTBLS528	Secondary metabolite analysis	doi:10.6084/m9.figshare.c.3938875	figshare	doi:10.6084/m9.figshare.c.3938875	http://doi.org/10.6084/m9.figshare.c.3938875	Martuba/Cyrenaika, Libya	wild type
Mt-0	LC-MS analysis and flavonoid mutant-based peak annotation	Chromatography	Mass spectrometry	Mt-0_3	37_3.RAW	MetaboLights	MTBLS528	http://identifiers.org/metabolights/MTBLS528	Data processing	37_3.cdf	MetaboLights	MTBLS528	http://identifiers.org/metabolights/MTBLS528	Metabolite data analysis	m_mtbls528_metabolite_profiling_mass_spectrometry_v2_maf.tsv	MetaboLights	MTBLS528	http://identifiers.org/metabolights/MTBLS528	Secondary metabolite analysis	doi:10.6084/m9.figshare.c.3938875	figshare	doi:10.6084/m9.figshare.c.3938875	http://doi.org/10.6084/m9.figshare.c.3938875	Martuba/Cyrenaika, Libya	wild type
Nd	LC-MS analysis and flavonoid mutant-based peak annotation	Chromatography	Mass spectrometry	Nd_1	38_1.RAW	MetaboLights	MTBLS528	http://identifiers.org/metabolights/MTBLS528	Data processing	38_1.cdf	MetaboLights	MTBLS528	http://identifiers.org/metabolights/MTBLS528	Metabolite data analysis	m_mtbls528_metabolite_profiling_mass_spectrometry_v2_maf.tsv	MetaboLights	MTBLS528	http://identifiers.org/metabolights/MTBLS528	Secondary metabolite analysis	doi:10.6084/m9.figshare.c.3938875	figshare	doi:10.6084/m9.figshare.c.3938875	http://doi.org/10.6084/m9.figshare.c.3938875	Niederzenz, Germany	wild type
Nd	LC-MS analysis and flavonoid mutant-based peak annotation	Chromatography	Mass spectrometry	Nd_2	38_2.RAW	MetaboLights	MTBLS528	http://identifiers.org/metabolights/MTBLS528	Data processing	38_2.cdf	MetaboLights	MTBLS528	http://identifiers.org/metabolights/MTBLS528	Metabolite data analysis	m_mtbls528_metabolite_profiling_mass_spectrometry_v2_maf.tsv	MetaboLights	MTBLS528	http://identifiers.org/metabolights/MTBLS528	Secondary metabolite analysis	doi:10.6084/m9.figshare.c.3938875	figshare	doi:10.6084/m9.figshare.c.3938875	http://doi.org/10.6084/m9.figshare.c.3938875	Niederzenz, Germany	wild type
Nd	LC-MS analysis and flavonoid mutant-based peak annotation	Chromatography	Mass spectrometry	Nd_3	38_3.RAW	MetaboLights	MTBLS528	http://identifiers.org/metabolights/MTBLS528	Data processing	38_3.cdf	MetaboLights	MTBLS528	http://identifiers.org/metabolights/MTBLS528	Metabolite data analysis	m_mtbls528_metabolite_profiling_mass_spectrometry_v2_maf.tsv	MetaboLights	MTBLS528	http://identifiers.org/metabolights/MTBLS528	Secondary metabolite analysis	doi:10.6084/m9.figshare.c.3938875	figshare	doi:10.6084/m9.figshare.c.3938875	http://doi.org/10.6084/m9.figshare.c.3938875	Niederzenz, Germany	wild type
NFA-8	LC-MS analysis and flavonoid mutant-based peak annotation	Chromatography	Mass spectrometry	NFA-8_1	39_1.RAW	MetaboLights	MTBLS528	http://identifiers.org/metabolights/MTBLS528	Data processing	39_1.cdf	MetaboLights	MTBLS528	http://identifiers.org/metabolights/MTBLS528	Metabolite data analysis	m_mtbls528_metabolite_profiling_mass_spectrometry_v2_maf.tsv	MetaboLights	MTBLS528	http://identifiers.org/metabolights/MTBLS528	Secondary metabolite analysis	doi:10.6084/m9.figshare.c.3938875	figshare	doi:10.6084/m9.figshare.c.3938875	http://doi.org/10.6084/m9.figshare.c.3938875	Ascot (England), UK	wild type
NFA-8	LC-MS analysis and flavonoid mutant-based peak annotation	Chromatography	Mass spectrometry	NFA-8_2	39_2.RAW	MetaboLights	MTBLS528	http://identifiers.org/metabolights/MTBLS528	Data processing	39_2.cdf	MetaboLights	MTBLS528	http://identifiers.org/metabolights/MTBLS528	Metabolite data analysis	m_mtbls528_metabolite_profiling_mass_spectrometry_v2_maf.tsv	MetaboLights	MTBLS528	http://identifiers.org/metabolights/MTBLS528	Secondary metabolite analysis	doi:10.6084/m9.figshare.c.3938875	figshare	doi:10.6084/m9.figshare.c.3938875	http://doi.org/10.6084/m9.figshare.c.3938875	Ascot (England), UK	wild type
NFA-8	LC-MS analysis and flavonoid mutant-based peak annotation	Chromatography	Mass spectrometry	NFA-8_3	39_3.RAW	MetaboLights	MTBLS528	http://identifiers.org/metabolights/MTBLS528	Data processing	39_3.cdf	MetaboLights	MTBLS528	http://identifiers.org/metabolights/MTBLS528	Metabolite data analysis	m_mtbls528_metabolite_profiling_mass_spectrometry_v2_maf.tsv	MetaboLights	MTBLS528	http://identifiers.org/metabolights/MTBLS528	Secondary metabolite analysis	doi:10.6084/m9.figshare.c.3938875	figshare	doi:10.6084/m9.figshare.c.3938875	http://doi.org/10.6084/m9.figshare.c.3938875	Ascot (England), UK	wild type
No-0	LC-MS analysis and flavonoid mutant-based peak annotation	Chromatography	Mass spectrometry	No-0_1	40_1.RAW	MetaboLights	MTBLS528	http://identifiers.org/metabolights/MTBLS528	Data processing	40_1.cdf	MetaboLights	MTBLS528	http://identifiers.org/metabolights/MTBLS528	Metabolite data analysis	m_mtbls528_metabolite_profiling_mass_spectrometry_v2_maf.tsv	MetaboLights	MTBLS528	http://identifiers.org/metabolights/MTBLS528	Secondary metabolite analysis	doi:10.6084/m9.figshare.c.3938875	figshare	doi:10.6084/m9.figshare.c.3938875	http://doi.org/10.6084/m9.figshare.c.3938875	Nossen, Germany	wild type
No-0	LC-MS analysis and flavonoid mutant-based peak annotation	Chromatography	Mass spectrometry	No-0_2	40_2.RAW	MetaboLights	MTBLS528	http://identifiers.org/metabolights/MTBLS528	Data processing	40_2.cdf	MetaboLights	MTBLS528	http://identifiers.org/metabolights/MTBLS528	Metabolite data analysis	m_mtbls528_metabolite_profiling_mass_spectrometry_v2_maf.tsv	MetaboLights	MTBLS528	http://identifiers.org/metabolights/MTBLS528	Secondary metabolite analysis	doi:10.6084/m9.figshare.c.3938875	figshare	doi:10.6084/m9.figshare.c.3938875	http://doi.org/10.6084/m9.figshare.c.3938875	Nossen, Germany	wild type
No-0	LC-MS analysis and flavonoid mutant-based peak annotation	Chromatography	Mass spectrometry	No-0_3	40_3.RAW	MetaboLights	MTBLS528	http://identifiers.org/metabolights/MTBLS528	Data processing	40_3.cdf	MetaboLights	MTBLS528	http://identifiers.org/metabolights/MTBLS528	Metabolite data analysis	m_mtbls528_metabolite_profiling_mass_spectrometry_v2_maf.tsv	MetaboLights	MTBLS528	http://identifiers.org/metabolights/MTBLS528	Secondary metabolite analysis	doi:10.6084/m9.figshare.c.3938875	figshare	doi:10.6084/m9.figshare.c.3938875	http://doi.org/10.6084/m9.figshare.c.3938875	Nossen, Germany	wild type
Nok-1	LC-MS analysis and flavonoid mutant-based peak annotation	Chromatography	Mass spectrometry	Nok-1_1	41_1.RAW	MetaboLights	MTBLS528	http://identifiers.org/metabolights/MTBLS528	Data processing	41_1.cdf	MetaboLights	MTBLS528	http://identifiers.org/metabolights/MTBLS528	Metabolite data analysis	m_mtbls528_metabolite_profiling_mass_spectrometry_v2_maf.tsv	MetaboLights	MTBLS528	http://identifiers.org/metabolights/MTBLS528	Secondary metabolite analysis	doi:10.6084/m9.figshare.c.3938875	figshare	doi:10.6084/m9.figshare.c.3938875	http://doi.org/10.6084/m9.figshare.c.3938875	Noordwijk, Netherlands	wild type
Nok-1	LC-MS analysis and flavonoid mutant-based peak annotation	Chromatography	Mass spectrometry	Nok-1_2	41_2.RAW	MetaboLights	MTBLS528	http://identifiers.org/metabolights/MTBLS528	Data processing	41_2.cdf	MetaboLights	MTBLS528	http://identifiers.org/metabolights/MTBLS528	Metabolite data analysis	m_mtbls528_metabolite_profiling_mass_spectrometry_v2_maf.tsv	MetaboLights	MTBLS528	http://identifiers.org/metabolights/MTBLS528	Secondary metabolite analysis	doi:10.6084/m9.figshare.c.3938875	figshare	doi:10.6084/m9.figshare.c.3938875	http://doi.org/10.6084/m9.figshare.c.3938875	Noordwijk, Netherlands	wild type
Nok-1	LC-MS analysis and flavonoid mutant-based peak annotation	Chromatography	Mass spectrometry	Nok-1_3	41_3.RAW	MetaboLights	MTBLS528	http://identifiers.org/metabolights/MTBLS528	Data processing	41_3.cdf	MetaboLights	MTBLS528	http://identifiers.org/metabolights/MTBLS528	Metabolite data analysis	m_mtbls528_metabolite_profiling_mass_spectrometry_v2_maf.tsv	MetaboLights	MTBLS528	http://identifiers.org/metabolights/MTBLS528	Secondary metabolite analysis	doi:10.6084/m9.figshare.c.3938875	figshare	doi:10.6084/m9.figshare.c.3938875	http://doi.org/10.6084/m9.figshare.c.3938875	Noordwijk, Netherlands	wild type
Nok-2	LC-MS analysis and flavonoid mutant-based peak annotation	Chromatography	Mass spectrometry	Nok-2_1	42_1.RAW	MetaboLights	MTBLS528	http://identifiers.org/metabolights/MTBLS528	Data processing	42_1.cdf	MetaboLights	MTBLS528	http://identifiers.org/metabolights/MTBLS528	Metabolite data analysis	m_mtbls528_metabolite_profiling_mass_spectrometry_v2_maf.tsv	MetaboLights	MTBLS528	http://identifiers.org/metabolights/MTBLS528	Secondary metabolite analysis	doi:10.6084/m9.figshare.c.3938875	figshare	doi:10.6084/m9.figshare.c.3938875	http://doi.org/10.6084/m9.figshare.c.3938875	Noordwijk, Netherlands	wild type
Nok-2	LC-MS analysis and flavonoid mutant-based peak annotation	Chromatography	Mass spectrometry	Nok-2_2	42_2.RAW	MetaboLights	MTBLS528	http://identifiers.org/metabolights/MTBLS528	Data processing	42_2.cdf	MetaboLights	MTBLS528	http://identifiers.org/metabolights/MTBLS528	Metabolite data analysis	m_mtbls528_metabolite_profiling_mass_spectrometry_v2_maf.tsv	MetaboLights	MTBLS528	http://identifiers.org/metabolights/MTBLS528	Secondary metabolite analysis	doi:10.6084/m9.figshare.c.3938875	figshare	doi:10.6084/m9.figshare.c.3938875	http://doi.org/10.6084/m9.figshare.c.3938875	Noordwijk, Netherlands	wild type
Nok-2	LC-MS analysis and flavonoid mutant-based peak annotation	Chromatography	Mass spectrometry	Nok-2_3	42_3.RAW	MetaboLights	MTBLS528	http://identifiers.org/metabolights/MTBLS528	Data processing	42_3.cdf	MetaboLights	MTBLS528	http://identifiers.org/metabolights/MTBLS528	Metabolite data analysis	m_mtbls528_metabolite_profiling_mass_spectrometry_v2_maf.tsv	MetaboLights	MTBLS528	http://identifiers.org/metabolights/MTBLS528	Secondary metabolite analysis	doi:10.6084/m9.figshare.c.3938875	figshare	doi:10.6084/m9.figshare.c.3938875	http://doi.org/10.6084/m9.figshare.c.3938875	Noordwijk, Netherlands	wild type
Nw-3	LC-MS analysis and flavonoid mutant-based peak annotation	Chromatography	Mass spectrometry	Nw-3_1	43_1.RAW	MetaboLights	MTBLS528	http://identifiers.org/metabolights/MTBLS528	Data processing	43_1.cdf	MetaboLights	MTBLS528	http://identifiers.org/metabolights/MTBLS528	Metabolite data analysis	m_mtbls528_metabolite_profiling_mass_spectrometry_v2_maf.tsv	MetaboLights	MTBLS528	http://identifiers.org/metabolights/MTBLS528	Secondary metabolite analysis	doi:10.6084/m9.figshare.c.3938875	figshare	doi:10.6084/m9.figshare.c.3938875	http://doi.org/10.6084/m9.figshare.c.3938875	Neuweilnau, Germany	wild type
Nw-3	LC-MS analysis and flavonoid mutant-based peak annotation	Chromatography	Mass spectrometry	Nw-3_2	43_2.RAW	MetaboLights	MTBLS528	http://identifiers.org/metabolights/MTBLS528	Data processing	43_2.cdf	MetaboLights	MTBLS528	http://identifiers.org/metabolights/MTBLS528	Metabolite data analysis	m_mtbls528_metabolite_profiling_mass_spectrometry_v2_maf.tsv	MetaboLights	MTBLS528	http://identifiers.org/metabolights/MTBLS528	Secondary metabolite analysis	doi:10.6084/m9.figshare.c.3938875	figshare	doi:10.6084/m9.figshare.c.3938875	http://doi.org/10.6084/m9.figshare.c.3938875	Neuweilnau, Germany	wild type
Nw-3	LC-MS analysis and flavonoid mutant-based peak annotation	Chromatography	Mass spectrometry	Nw-3_3	43_3.RAW	MetaboLights	MTBLS528	http://identifiers.org/metabolights/MTBLS528	Data processing	43_3.cdf	MetaboLights	MTBLS528	http://identifiers.org/metabolights/MTBLS528	Metabolite data analysis	m_mtbls528_metabolite_profiling_mass_spectrometry_v2_maf.tsv	MetaboLights	MTBLS528	http://identifiers.org/metabolights/MTBLS528	Secondary metabolite analysis	doi:10.6084/m9.figshare.c.3938875	figshare	doi:10.6084/m9.figshare.c.3938875	http://doi.org/10.6084/m9.figshare.c.3938875	Neuweilnau, Germany	wild type
Old-1	LC-MS analysis and flavonoid mutant-based peak annotation	Chromatography	Mass spectrometry	Old-1_1	44_1.RAW	MetaboLights	MTBLS528	http://identifiers.org/metabolights/MTBLS528	Data processing	44_1.cdf	MetaboLights	MTBLS528	http://identifiers.org/metabolights/MTBLS528	Metabolite data analysis	m_mtbls528_metabolite_profiling_mass_spectrometry_v2_maf.tsv	MetaboLights	MTBLS528	http://identifiers.org/metabolights/MTBLS528	Secondary metabolite analysis	doi:10.6084/m9.figshare.c.3938875	figshare	doi:10.6084/m9.figshare.c.3938875	http://doi.org/10.6084/m9.figshare.c.3938875	Oldenburg, Germany	wild type
Old-1	LC-MS analysis and flavonoid mutant-based peak annotation	Chromatography	Mass spectrometry	Old-1_2	44_2.RAW	MetaboLights	MTBLS528	http://identifiers.org/metabolights/MTBLS528	Data processing	44_2.cdf	MetaboLights	MTBLS528	http://identifiers.org/metabolights/MTBLS528	Metabolite data analysis	m_mtbls528_metabolite_profiling_mass_spectrometry_v2_maf.tsv	MetaboLights	MTBLS528	http://identifiers.org/metabolights/MTBLS528	Secondary metabolite analysis	doi:10.6084/m9.figshare.c.3938875	figshare	doi:10.6084/m9.figshare.c.3938875	http://doi.org/10.6084/m9.figshare.c.3938875	Oldenburg, Germany	wild type
Old-1	LC-MS analysis and flavonoid mutant-based peak annotation	Chromatography	Mass spectrometry	Old-1_3	44_3.RAW	MetaboLights	MTBLS528	http://identifiers.org/metabolights/MTBLS528	Data processing	44_3.cdf	MetaboLights	MTBLS528	http://identifiers.org/metabolights/MTBLS528	Metabolite data analysis	m_mtbls528_metabolite_profiling_mass_spectrometry_v2_maf.tsv	MetaboLights	MTBLS528	http://identifiers.org/metabolights/MTBLS528	Secondary metabolite analysis	doi:10.6084/m9.figshare.c.3938875	figshare	doi:10.6084/m9.figshare.c.3938875	http://doi.org/10.6084/m9.figshare.c.3938875	Oldenburg, Germany	wild type
Oy-0	LC-MS analysis and flavonoid mutant-based peak annotation	Chromatography	Mass spectrometry	Oy-0_1	45_1.RAW	MetaboLights	MTBLS528	http://identifiers.org/metabolights/MTBLS528	Data processing	45_1.cdf	MetaboLights	MTBLS528	http://identifiers.org/metabolights/MTBLS528	Metabolite data analysis	m_mtbls528_metabolite_profiling_mass_spectrometry_v2_maf.tsv	MetaboLights	MTBLS528	http://identifiers.org/metabolights/MTBLS528	Secondary metabolite analysis	doi:10.6084/m9.figshare.c.3938875	figshare	doi:10.6084/m9.figshare.c.3938875	http://doi.org/10.6084/m9.figshare.c.3938875	Oystese, Norway	wild type
Oy-0	LC-MS analysis and flavonoid mutant-based peak annotation	Chromatography	Mass spectrometry	Oy-0_2	45_2.RAW	MetaboLights	MTBLS528	http://identifiers.org/metabolights/MTBLS528	Data processing	45_2.cdf	MetaboLights	MTBLS528	http://identifiers.org/metabolights/MTBLS528	Metabolite data analysis	m_mtbls528_metabolite_profiling_mass_spectrometry_v2_maf.tsv	MetaboLights	MTBLS528	http://identifiers.org/metabolights/MTBLS528	Secondary metabolite analysis	doi:10.6084/m9.figshare.c.3938875	figshare	doi:10.6084/m9.figshare.c.3938875	http://doi.org/10.6084/m9.figshare.c.3938875	Oystese, Norway	wild type
Oy-0	LC-MS analysis and flavonoid mutant-based peak annotation	Chromatography	Mass spectrometry	Oy-0_3	45_3.RAW	MetaboLights	MTBLS528	http://identifiers.org/metabolights/MTBLS528	Data processing	45_3.cdf	MetaboLights	MTBLS528	http://identifiers.org/metabolights/MTBLS528	Metabolite data analysis	m_mtbls528_metabolite_profiling_mass_spectrometry_v2_maf.tsv	MetaboLights	MTBLS528	http://identifiers.org/metabolights/MTBLS528	Secondary metabolite analysis	doi:10.6084/m9.figshare.c.3938875	figshare	doi:10.6084/m9.figshare.c.3938875	http://doi.org/10.6084/m9.figshare.c.3938875	Oystese, Norway	wild type
Petergof	LC-MS analysis and flavonoid mutant-based peak annotation	Chromatography	Mass spectrometry	Petergof_1	46_1.RAW	MetaboLights	MTBLS528	http://identifiers.org/metabolights/MTBLS528	Data processing	46_1.cdf	MetaboLights	MTBLS528	http://identifiers.org/metabolights/MTBLS528	Metabolite data analysis	m_mtbls528_metabolite_profiling_mass_spectrometry_v2_maf.tsv	MetaboLights	MTBLS528	http://identifiers.org/metabolights/MTBLS528	Secondary metabolite analysis	doi:10.6084/m9.figshare.c.3938875	figshare	doi:10.6084/m9.figshare.c.3938875	http://doi.org/10.6084/m9.figshare.c.3938875	Petergof, Russia	wild type
Petergof	LC-MS analysis and flavonoid mutant-based peak annotation	Chromatography	Mass spectrometry	Petergof_2	46_2.RAW	MetaboLights	MTBLS528	http://identifiers.org/metabolights/MTBLS528	Data processing	46_2.cdf	MetaboLights	MTBLS528	http://identifiers.org/metabolights/MTBLS528	Metabolite data analysis	m_mtbls528_metabolite_profiling_mass_spectrometry_v2_maf.tsv	MetaboLights	MTBLS528	http://identifiers.org/metabolights/MTBLS528	Secondary metabolite analysis	doi:10.6084/m9.figshare.c.3938875	figshare	doi:10.6084/m9.figshare.c.3938875	http://doi.org/10.6084/m9.figshare.c.3938875	Petergof, Russia	wild type
Petergof	LC-MS analysis and flavonoid mutant-based peak annotation	Chromatography	Mass spectrometry	Petergof_3	46_3.RAW	MetaboLights	MTBLS528	http://identifiers.org/metabolights/MTBLS528	Data processing	46_3.cdf	MetaboLights	MTBLS528	http://identifiers.org/metabolights/MTBLS528	Metabolite data analysis	m_mtbls528_metabolite_profiling_mass_spectrometry_v2_maf.tsv	MetaboLights	MTBLS528	http://identifiers.org/metabolights/MTBLS528	Secondary metabolite analysis	doi:10.6084/m9.figshare.c.3938875	figshare	doi:10.6084/m9.figshare.c.3938875	http://doi.org/10.6084/m9.figshare.c.3938875	Petergof, Russia	wild type
Po-0	LC-MS analysis and flavonoid mutant-based peak annotation	Chromatography	Mass spectrometry	Po-0_1	47_1.RAW	MetaboLights	MTBLS528	http://identifiers.org/metabolights/MTBLS528	Data processing	47_1.cdf	MetaboLights	MTBLS528	http://identifiers.org/metabolights/MTBLS528	Metabolite data analysis	m_mtbls528_metabolite_profiling_mass_spectrometry_v2_maf.tsv	MetaboLights	MTBLS528	http://identifiers.org/metabolights/MTBLS528	Secondary metabolite analysis	doi:10.6084/m9.figshare.c.3938875	figshare	doi:10.6084/m9.figshare.c.3938875	http://doi.org/10.6084/m9.figshare.c.3938875	Poppelsdorf, Germany	wild type
Po-0	LC-MS analysis and flavonoid mutant-based peak annotation	Chromatography	Mass spectrometry	Po-0_2	47_2.RAW	MetaboLights	MTBLS528	http://identifiers.org/metabolights/MTBLS528	Data processing	47_2.cdf	MetaboLights	MTBLS528	http://identifiers.org/metabolights/MTBLS528	Metabolite data analysis	m_mtbls528_metabolite_profiling_mass_spectrometry_v2_maf.tsv	MetaboLights	MTBLS528	http://identifiers.org/metabolights/MTBLS528	Secondary metabolite analysis	doi:10.6084/m9.figshare.c.3938875	figshare	doi:10.6084/m9.figshare.c.3938875	http://doi.org/10.6084/m9.figshare.c.3938875	Poppelsdorf, Germany	wild type
Po-0	LC-MS analysis and flavonoid mutant-based peak annotation	Chromatography	Mass spectrometry	Po-0_3	47_3.RAW	MetaboLights	MTBLS528	http://identifiers.org/metabolights/MTBLS528	Data processing	47_3.cdf	MetaboLights	MTBLS528	http://identifiers.org/metabolights/MTBLS528	Metabolite data analysis	m_mtbls528_metabolite_profiling_mass_spectrometry_v2_maf.tsv	MetaboLights	MTBLS528	http://identifiers.org/metabolights/MTBLS528	Secondary metabolite analysis	doi:10.6084/m9.figshare.c.3938875	figshare	doi:10.6084/m9.figshare.c.3938875	http://doi.org/10.6084/m9.figshare.c.3938875	Poppelsdorf, Germany	wild type
Pyl-1	LC-MS analysis and flavonoid mutant-based peak annotation	Chromatography	Mass spectrometry	Pyl-1_1	48_1.RAW	MetaboLights	MTBLS528	http://identifiers.org/metabolights/MTBLS528	Data processing	48_1.cdf	MetaboLights	MTBLS528	http://identifiers.org/metabolights/MTBLS528	Metabolite data analysis	m_mtbls528_metabolite_profiling_mass_spectrometry_v2_maf.tsv	MetaboLights	MTBLS528	http://identifiers.org/metabolights/MTBLS528	Secondary metabolite analysis	doi:10.6084/m9.figshare.c.3938875	figshare	doi:10.6084/m9.figshare.c.3938875	http://doi.org/10.6084/m9.figshare.c.3938875	Le Pyla, France	wild type
Pyl-1	LC-MS analysis and flavonoid mutant-based peak annotation	Chromatography	Mass spectrometry	Pyl-1_2	48_2.RAW	MetaboLights	MTBLS528	http://identifiers.org/metabolights/MTBLS528	Data processing	48_2.cdf	MetaboLights	MTBLS528	http://identifiers.org/metabolights/MTBLS528	Metabolite data analysis	m_mtbls528_metabolite_profiling_mass_spectrometry_v2_maf.tsv	MetaboLights	MTBLS528	http://identifiers.org/metabolights/MTBLS528	Secondary metabolite analysis	doi:10.6084/m9.figshare.c.3938875	figshare	doi:10.6084/m9.figshare.c.3938875	http://doi.org/10.6084/m9.figshare.c.3938875	Le Pyla, France	wild type
Pyl-1	LC-MS analysis and flavonoid mutant-based peak annotation	Chromatography	Mass spectrometry	Pyl-1_3	48_3.RAW	MetaboLights	MTBLS528	http://identifiers.org/metabolights/MTBLS528	Data processing	48_3.cdf	MetaboLights	MTBLS528	http://identifiers.org/metabolights/MTBLS528	Metabolite data analysis	m_mtbls528_metabolite_profiling_mass_spectrometry_v2_maf.tsv	MetaboLights	MTBLS528	http://identifiers.org/metabolights/MTBLS528	Secondary metabolite analysis	doi:10.6084/m9.figshare.c.3938875	figshare	doi:10.6084/m9.figshare.c.3938875	http://doi.org/10.6084/m9.figshare.c.3938875	Le Pyla, France	wild type
Ra-0	LC-MS analysis and flavonoid mutant-based peak annotation	Chromatography	Mass spectrometry	Ra-0_1	49_1.RAW	MetaboLights	MTBLS528	http://identifiers.org/metabolights/MTBLS528	Data processing	49_1.cdf	MetaboLights	MTBLS528	http://identifiers.org/metabolights/MTBLS528	Metabolite data analysis	m_mtbls528_metabolite_profiling_mass_spectrometry_v2_maf.tsv	MetaboLights	MTBLS528	http://identifiers.org/metabolights/MTBLS528	Secondary metabolite analysis	doi:10.6084/m9.figshare.c.3938875	figshare	doi:10.6084/m9.figshare.c.3938875	http://doi.org/10.6084/m9.figshare.c.3938875	Randan, France	wild type
Ra-0	LC-MS analysis and flavonoid mutant-based peak annotation	Chromatography	Mass spectrometry	Ra-0_2	49_2.RAW	MetaboLights	MTBLS528	http://identifiers.org/metabolights/MTBLS528	Data processing	49_2.cdf	MetaboLights	MTBLS528	http://identifiers.org/metabolights/MTBLS528	Metabolite data analysis	m_mtbls528_metabolite_profiling_mass_spectrometry_v2_maf.tsv	MetaboLights	MTBLS528	http://identifiers.org/metabolights/MTBLS528	Secondary metabolite analysis	doi:10.6084/m9.figshare.c.3938875	figshare	doi:10.6084/m9.figshare.c.3938875	http://doi.org/10.6084/m9.figshare.c.3938875	Randan, France	wild type
Ra-0	LC-MS analysis and flavonoid mutant-based peak annotation	Chromatography	Mass spectrometry	Ra-0_3	49_3.RAW	MetaboLights	MTBLS528	http://identifiers.org/metabolights/MTBLS528	Data processing	49_3.cdf	MetaboLights	MTBLS528	http://identifiers.org/metabolights/MTBLS528	Metabolite data analysis	m_mtbls528_metabolite_profiling_mass_spectrometry_v2_maf.tsv	MetaboLights	MTBLS528	http://identifiers.org/metabolights/MTBLS528	Secondary metabolite analysis	doi:10.6084/m9.figshare.c.3938875	figshare	doi:10.6084/m9.figshare.c.3938875	http://doi.org/10.6084/m9.figshare.c.3938875	Randan, France	wild type
RLD-1	LC-MS analysis and flavonoid mutant-based peak annotation	Chromatography	Mass spectrometry	RLD-1_1	50_1.RAW	MetaboLights	MTBLS528	http://identifiers.org/metabolights/MTBLS528	Data processing	50_1.cdf	MetaboLights	MTBLS528	http://identifiers.org/metabolights/MTBLS528	Metabolite data analysis	m_mtbls528_metabolite_profiling_mass_spectrometry_v2_maf.tsv	MetaboLights	MTBLS528	http://identifiers.org/metabolights/MTBLS528	Secondary metabolite analysis	doi:10.6084/m9.figshare.c.3938875	figshare	doi:10.6084/m9.figshare.c.3938875	http://doi.org/10.6084/m9.figshare.c.3938875	Netherlands	wild type
RLD-1	LC-MS analysis and flavonoid mutant-based peak annotation	Chromatography	Mass spectrometry	RLD-1_2	50_2.RAW	MetaboLights	MTBLS528	http://identifiers.org/metabolights/MTBLS528	Data processing	50_2.cdf	MetaboLights	MTBLS528	http://identifiers.org/metabolights/MTBLS528	Metabolite data analysis	m_mtbls528_metabolite_profiling_mass_spectrometry_v2_maf.tsv	MetaboLights	MTBLS528	http://identifiers.org/metabolights/MTBLS528	Secondary metabolite analysis	doi:10.6084/m9.figshare.c.3938875	figshare	doi:10.6084/m9.figshare.c.3938875	http://doi.org/10.6084/m9.figshare.c.3938875	Netherlands	wild type
RLD-1	LC-MS analysis and flavonoid mutant-based peak annotation	Chromatography	Mass spectrometry	RLD-1_3	50_3.RAW	MetaboLights	MTBLS528	http://identifiers.org/metabolights/MTBLS528	Data processing	50_3.cdf	MetaboLights	MTBLS528	http://identifiers.org/metabolights/MTBLS528	Metabolite data analysis	m_mtbls528_metabolite_profiling_mass_spectrometry_v2_maf.tsv	MetaboLights	MTBLS528	http://identifiers.org/metabolights/MTBLS528	Secondary metabolite analysis	doi:10.6084/m9.figshare.c.3938875	figshare	doi:10.6084/m9.figshare.c.3938875	http://doi.org/10.6084/m9.figshare.c.3938875	Netherlands	wild type
Rsch-0	LC-MS analysis and flavonoid mutant-based peak annotation	Chromatography	Mass spectrometry	Rsch-0_1	51_1.RAW	MetaboLights	MTBLS528	http://identifiers.org/metabolights/MTBLS528	Data processing	51_1.cdf	MetaboLights	MTBLS528	http://identifiers.org/metabolights/MTBLS528	Metabolite data analysis	m_mtbls528_metabolite_profiling_mass_spectrometry_v2_maf.tsv	MetaboLights	MTBLS528	http://identifiers.org/metabolights/MTBLS528	Secondary metabolite analysis	doi:10.6084/m9.figshare.c.3938875	figshare	doi:10.6084/m9.figshare.c.3938875	http://doi.org/10.6084/m9.figshare.c.3938875	Rschew/Starize, Russia	wild type
Rsch-0	LC-MS analysis and flavonoid mutant-based peak annotation	Chromatography	Mass spectrometry	Rsch-0_2	51_2.RAW	MetaboLights	MTBLS528	http://identifiers.org/metabolights/MTBLS528	Data processing	51_2.cdf	MetaboLights	MTBLS528	http://identifiers.org/metabolights/MTBLS528	Metabolite data analysis	m_mtbls528_metabolite_profiling_mass_spectrometry_v2_maf.tsv	MetaboLights	MTBLS528	http://identifiers.org/metabolights/MTBLS528	Secondary metabolite analysis	doi:10.6084/m9.figshare.c.3938875	figshare	doi:10.6084/m9.figshare.c.3938875	http://doi.org/10.6084/m9.figshare.c.3938875	Rschew/Starize, Russia	wild type
Rsch-0	LC-MS analysis and flavonoid mutant-based peak annotation	Chromatography	Mass spectrometry	Rsch-0_3	51_3.RAW	MetaboLights	MTBLS528	http://identifiers.org/metabolights/MTBLS528	Data processing	51_3.cdf	MetaboLights	MTBLS528	http://identifiers.org/metabolights/MTBLS528	Metabolite data analysis	m_mtbls528_metabolite_profiling_mass_spectrometry_v2_maf.tsv	MetaboLights	MTBLS528	http://identifiers.org/metabolights/MTBLS528	Secondary metabolite analysis	doi:10.6084/m9.figshare.c.3938875	figshare	doi:10.6084/m9.figshare.c.3938875	http://doi.org/10.6084/m9.figshare.c.3938875	Rschew/Starize, Russia	wild type
Rubezhno-1	LC-MS analysis and flavonoid mutant-based peak annotation	Chromatography	Mass spectrometry	Rubezhno-1_1	52_1.RAW	MetaboLights	MTBLS528	http://identifiers.org/metabolights/MTBLS528	Data processing	52_1.cdf	MetaboLights	MTBLS528	http://identifiers.org/metabolights/MTBLS528	Metabolite data analysis	m_mtbls528_metabolite_profiling_mass_spectrometry_v2_maf.tsv	MetaboLights	MTBLS528	http://identifiers.org/metabolights/MTBLS528	Secondary metabolite analysis	doi:10.6084/m9.figshare.c.3938875	figshare	doi:10.6084/m9.figshare.c.3938875	http://doi.org/10.6084/m9.figshare.c.3938875	Rubezhnoe, Ukraine	wild type
Rubezhno-1	LC-MS analysis and flavonoid mutant-based peak annotation	Chromatography	Mass spectrometry	Rubezhno-1_2	52_2.RAW	MetaboLights	MTBLS528	http://identifiers.org/metabolights/MTBLS528	Data processing	52_2.cdf	MetaboLights	MTBLS528	http://identifiers.org/metabolights/MTBLS528	Metabolite data analysis	m_mtbls528_metabolite_profiling_mass_spectrometry_v2_maf.tsv	MetaboLights	MTBLS528	http://identifiers.org/metabolights/MTBLS528	Secondary metabolite analysis	doi:10.6084/m9.figshare.c.3938875	figshare	doi:10.6084/m9.figshare.c.3938875	http://doi.org/10.6084/m9.figshare.c.3938875	Rubezhnoe, Ukraine	wild type
Rubezhno-1	LC-MS analysis and flavonoid mutant-based peak annotation	Chromatography	Mass spectrometry	Rubezhno-1_3	52_3.RAW	MetaboLights	MTBLS528	http://identifiers.org/metabolights/MTBLS528	Data processing	52_3.cdf	MetaboLights	MTBLS528	http://identifiers.org/metabolights/MTBLS528	Metabolite data analysis	m_mtbls528_metabolite_profiling_mass_spectrometry_v2_maf.tsv	MetaboLights	MTBLS528	http://identifiers.org/metabolights/MTBLS528	Secondary metabolite analysis	doi:10.6084/m9.figshare.c.3938875	figshare	doi:10.6084/m9.figshare.c.3938875	http://doi.org/10.6084/m9.figshare.c.3938875	Rubezhnoe, Ukraine	wild type
Sap-0	LC-MS analysis and flavonoid mutant-based peak annotation	Chromatography	Mass spectrometry	Sap-0_1	53_1.RAW	MetaboLights	MTBLS528	http://identifiers.org/metabolights/MTBLS528	Data processing	53_1.cdf	MetaboLights	MTBLS528	http://identifiers.org/metabolights/MTBLS528	Metabolite data analysis	m_mtbls528_metabolite_profiling_mass_spectrometry_v2_maf.tsv	MetaboLights	MTBLS528	http://identifiers.org/metabolights/MTBLS528	Secondary metabolite analysis	doi:10.6084/m9.figshare.c.3938875	figshare	doi:10.6084/m9.figshare.c.3938875	http://doi.org/10.6084/m9.figshare.c.3938875	Slapy, Czech republic	wild type
Sap-0	LC-MS analysis and flavonoid mutant-based peak annotation	Chromatography	Mass spectrometry	Sap-0_2	53_2.RAW	MetaboLights	MTBLS528	http://identifiers.org/metabolights/MTBLS528	Data processing	53_2.cdf	MetaboLights	MTBLS528	http://identifiers.org/metabolights/MTBLS528	Metabolite data analysis	m_mtbls528_metabolite_profiling_mass_spectrometry_v2_maf.tsv	MetaboLights	MTBLS528	http://identifiers.org/metabolights/MTBLS528	Secondary metabolite analysis	doi:10.6084/m9.figshare.c.3938875	figshare	doi:10.6084/m9.figshare.c.3938875	http://doi.org/10.6084/m9.figshare.c.3938875	Slapy, Czech republic	wild type
Sap-0	LC-MS analysis and flavonoid mutant-based peak annotation	Chromatography	Mass spectrometry	Sap-0_3	53_3.RAW	MetaboLights	MTBLS528	http://identifiers.org/metabolights/MTBLS528	Data processing	53_3.cdf	MetaboLights	MTBLS528	http://identifiers.org/metabolights/MTBLS528	Metabolite data analysis	m_mtbls528_metabolite_profiling_mass_spectrometry_v2_maf.tsv	MetaboLights	MTBLS528	http://identifiers.org/metabolights/MTBLS528	Secondary metabolite analysis	doi:10.6084/m9.figshare.c.3938875	figshare	doi:10.6084/m9.figshare.c.3938875	http://doi.org/10.6084/m9.figshare.c.3938875	Slapy, Czech republic	wild type
Sav-0	LC-MS analysis and flavonoid mutant-based peak annotation	Chromatography	Mass spectrometry	Sav-0_1	54_1.RAW	MetaboLights	MTBLS528	http://identifiers.org/metabolights/MTBLS528	Data processing	54_1.cdf	MetaboLights	MTBLS528	http://identifiers.org/metabolights/MTBLS528	Metabolite data analysis	m_mtbls528_metabolite_profiling_mass_spectrometry_v2_maf.tsv	MetaboLights	MTBLS528	http://identifiers.org/metabolights/MTBLS528	Secondary metabolite analysis	doi:10.6084/m9.figshare.c.3938875	figshare	doi:10.6084/m9.figshare.c.3938875	http://doi.org/10.6084/m9.figshare.c.3938875	Slavice, Czech republic	wild type
Sav-0	LC-MS analysis and flavonoid mutant-based peak annotation	Chromatography	Mass spectrometry	Sav-0_2	54_2.RAW	MetaboLights	MTBLS528	http://identifiers.org/metabolights/MTBLS528	Data processing	54_2.cdf	MetaboLights	MTBLS528	http://identifiers.org/metabolights/MTBLS528	Metabolite data analysis	m_mtbls528_metabolite_profiling_mass_spectrometry_v2_maf.tsv	MetaboLights	MTBLS528	http://identifiers.org/metabolights/MTBLS528	Secondary metabolite analysis	doi:10.6084/m9.figshare.c.3938875	figshare	doi:10.6084/m9.figshare.c.3938875	http://doi.org/10.6084/m9.figshare.c.3938875	Slavice, Czech republic	wild type
Sav-0	LC-MS analysis and flavonoid mutant-based peak annotation	Chromatography	Mass spectrometry	Sav-0_3	54_3.RAW	MetaboLights	MTBLS528	http://identifiers.org/metabolights/MTBLS528	Data processing	54_3.cdf	MetaboLights	MTBLS528	http://identifiers.org/metabolights/MTBLS528	Metabolite data analysis	m_mtbls528_metabolite_profiling_mass_spectrometry_v2_maf.tsv	MetaboLights	MTBLS528	http://identifiers.org/metabolights/MTBLS528	Secondary metabolite analysis	doi:10.6084/m9.figshare.c.3938875	figshare	doi:10.6084/m9.figshare.c.3938875	http://doi.org/10.6084/m9.figshare.c.3938875	Slavice, Czech republic	wild type
Shakdara	LC-MS analysis and flavonoid mutant-based peak annotation	Chromatography	Mass spectrometry	Shakdara_1	55_1.RAW	MetaboLights	MTBLS528	http://identifiers.org/metabolights/MTBLS528	Data processing	55_1.cdf	MetaboLights	MTBLS528	http://identifiers.org/metabolights/MTBLS528	Metabolite data analysis	m_mtbls528_metabolite_profiling_mass_spectrometry_v2_maf.tsv	MetaboLights	MTBLS528	http://identifiers.org/metabolights/MTBLS528	Secondary metabolite analysis	doi:10.6084/m9.figshare.c.3938875	figshare	doi:10.6084/m9.figshare.c.3938875	http://doi.org/10.6084/m9.figshare.c.3938875	Shakdara River , Tajikistan	wild type
Shakdara	LC-MS analysis and flavonoid mutant-based peak annotation	Chromatography	Mass spectrometry	Shakdara_2	55_2.RAW	MetaboLights	MTBLS528	http://identifiers.org/metabolights/MTBLS528	Data processing	55_2.cdf	MetaboLights	MTBLS528	http://identifiers.org/metabolights/MTBLS528	Metabolite data analysis	m_mtbls528_metabolite_profiling_mass_spectrometry_v2_maf.tsv	MetaboLights	MTBLS528	http://identifiers.org/metabolights/MTBLS528	Secondary metabolite analysis	doi:10.6084/m9.figshare.c.3938875	figshare	doi:10.6084/m9.figshare.c.3938875	http://doi.org/10.6084/m9.figshare.c.3938875	Shakdara River , Tajikistan	wild type
Shakdara	LC-MS analysis and flavonoid mutant-based peak annotation	Chromatography	Mass spectrometry	Shakdara_3	55_3.RAW	MetaboLights	MTBLS528	http://identifiers.org/metabolights/MTBLS528	Data processing	55_3.cdf	MetaboLights	MTBLS528	http://identifiers.org/metabolights/MTBLS528	Metabolite data analysis	m_mtbls528_metabolite_profiling_mass_spectrometry_v2_maf.tsv	MetaboLights	MTBLS528	http://identifiers.org/metabolights/MTBLS528	Secondary metabolite analysis	doi:10.6084/m9.figshare.c.3938875	figshare	doi:10.6084/m9.figshare.c.3938875	http://doi.org/10.6084/m9.figshare.c.3938875	Shakdara River , Tajikistan	wild type
St-0	LC-MS analysis and flavonoid mutant-based peak annotation	Chromatography	Mass spectrometry	St-0_1	56_1.RAW	MetaboLights	MTBLS528	http://identifiers.org/metabolights/MTBLS528	Data processing	56_1.cdf	MetaboLights	MTBLS528	http://identifiers.org/metabolights/MTBLS528	Metabolite data analysis	m_mtbls528_metabolite_profiling_mass_spectrometry_v2_maf.tsv	MetaboLights	MTBLS528	http://identifiers.org/metabolights/MTBLS528	Secondary metabolite analysis	doi:10.6084/m9.figshare.c.3938875	figshare	doi:10.6084/m9.figshare.c.3938875	http://doi.org/10.6084/m9.figshare.c.3938875	Stockholm, Sweden	wild type
St-0	LC-MS analysis and flavonoid mutant-based peak annotation	Chromatography	Mass spectrometry	St-0_2	56_2.RAW	MetaboLights	MTBLS528	http://identifiers.org/metabolights/MTBLS528	Data processing	56_2.cdf	MetaboLights	MTBLS528	http://identifiers.org/metabolights/MTBLS528	Metabolite data analysis	m_mtbls528_metabolite_profiling_mass_spectrometry_v2_maf.tsv	MetaboLights	MTBLS528	http://identifiers.org/metabolights/MTBLS528	Secondary metabolite analysis	doi:10.6084/m9.figshare.c.3938875	figshare	doi:10.6084/m9.figshare.c.3938875	http://doi.org/10.6084/m9.figshare.c.3938875	Stockholm, Sweden	wild type
St-0	LC-MS analysis and flavonoid mutant-based peak annotation	Chromatography	Mass spectrometry	St-0_3	56_3.RAW	MetaboLights	MTBLS528	http://identifiers.org/metabolights/MTBLS528	Data processing	56_3.cdf	MetaboLights	MTBLS528	http://identifiers.org/metabolights/MTBLS528	Metabolite data analysis	m_mtbls528_metabolite_profiling_mass_spectrometry_v2_maf.tsv	MetaboLights	MTBLS528	http://identifiers.org/metabolights/MTBLS528	Secondary metabolite analysis	doi:10.6084/m9.figshare.c.3938875	figshare	doi:10.6084/m9.figshare.c.3938875	http://doi.org/10.6084/m9.figshare.c.3938875	Stockholm, Sweden	wild type
Stw-0	LC-MS analysis and flavonoid mutant-based peak annotation	Chromatography	Mass spectrometry	Stw-0_1	57_1.RAW	MetaboLights	MTBLS528	http://identifiers.org/metabolights/MTBLS528	Data processing	57_1.cdf	MetaboLights	MTBLS528	http://identifiers.org/metabolights/MTBLS528	Metabolite data analysis	m_mtbls528_metabolite_profiling_mass_spectrometry_v2_maf.tsv	MetaboLights	MTBLS528	http://identifiers.org/metabolights/MTBLS528	Secondary metabolite analysis	doi:10.6084/m9.figshare.c.3938875	figshare	doi:10.6084/m9.figshare.c.3938875	http://doi.org/10.6084/m9.figshare.c.3938875	Stobowa/Orel, Russia	wild type
Stw-0	LC-MS analysis and flavonoid mutant-based peak annotation	Chromatography	Mass spectrometry	Stw-0_2	57_2.RAW	MetaboLights	MTBLS528	http://identifiers.org/metabolights/MTBLS528	Data processing	57_2.cdf	MetaboLights	MTBLS528	http://identifiers.org/metabolights/MTBLS528	Metabolite data analysis	m_mtbls528_metabolite_profiling_mass_spectrometry_v2_maf.tsv	MetaboLights	MTBLS528	http://identifiers.org/metabolights/MTBLS528	Secondary metabolite analysis	doi:10.6084/m9.figshare.c.3938875	figshare	doi:10.6084/m9.figshare.c.3938875	http://doi.org/10.6084/m9.figshare.c.3938875	Stobowa/Orel, Russia	wild type
Stw-0	LC-MS analysis and flavonoid mutant-based peak annotation	Chromatography	Mass spectrometry	Stw-0_3	57_3.RAW	MetaboLights	MTBLS528	http://identifiers.org/metabolights/MTBLS528	Data processing	57_3.cdf	MetaboLights	MTBLS528	http://identifiers.org/metabolights/MTBLS528	Metabolite data analysis	m_mtbls528_metabolite_profiling_mass_spectrometry_v2_maf.tsv	MetaboLights	MTBLS528	http://identifiers.org/metabolights/MTBLS528	Secondary metabolite analysis	doi:10.6084/m9.figshare.c.3938875	figshare	doi:10.6084/m9.figshare.c.3938875	http://doi.org/10.6084/m9.figshare.c.3938875	Stobowa/Orel, Russia	wild type
Ta-0	LC-MS analysis and flavonoid mutant-based peak annotation	Chromatography	Mass spectrometry	Ta-0_1	58_1.RAW	MetaboLights	MTBLS528	http://identifiers.org/metabolights/MTBLS528	Data processing	58_1.cdf	MetaboLights	MTBLS528	http://identifiers.org/metabolights/MTBLS528	Metabolite data analysis	m_mtbls528_metabolite_profiling_mass_spectrometry_v2_maf.tsv	MetaboLights	MTBLS528	http://identifiers.org/metabolights/MTBLS528	Secondary metabolite analysis	doi:10.6084/m9.figshare.c.3938875	figshare	doi:10.6084/m9.figshare.c.3938875	http://doi.org/10.6084/m9.figshare.c.3938875	Tabor, Czech republic	wild type
Ta-0	LC-MS analysis and flavonoid mutant-based peak annotation	Chromatography	Mass spectrometry	Ta-0_2	58_2.RAW	MetaboLights	MTBLS528	http://identifiers.org/metabolights/MTBLS528	Data processing	58_2.cdf	MetaboLights	MTBLS528	http://identifiers.org/metabolights/MTBLS528	Metabolite data analysis	m_mtbls528_metabolite_profiling_mass_spectrometry_v2_maf.tsv	MetaboLights	MTBLS528	http://identifiers.org/metabolights/MTBLS528	Secondary metabolite analysis	doi:10.6084/m9.figshare.c.3938875	figshare	doi:10.6084/m9.figshare.c.3938875	http://doi.org/10.6084/m9.figshare.c.3938875	Tabor, Czech republic	wild type
Ta-0	LC-MS analysis and flavonoid mutant-based peak annotation	Chromatography	Mass spectrometry	Ta-0_3	58_3.RAW	MetaboLights	MTBLS528	http://identifiers.org/metabolights/MTBLS528	Data processing	58_3.cdf	MetaboLights	MTBLS528	http://identifiers.org/metabolights/MTBLS528	Metabolite data analysis	m_mtbls528_metabolite_profiling_mass_spectrometry_v2_maf.tsv	MetaboLights	MTBLS528	http://identifiers.org/metabolights/MTBLS528	Secondary metabolite analysis	doi:10.6084/m9.figshare.c.3938875	figshare	doi:10.6084/m9.figshare.c.3938875	http://doi.org/10.6084/m9.figshare.c.3938875	Tabor, Czech republic	wild type
Te-0	LC-MS analysis and flavonoid mutant-based peak annotation	Chromatography	Mass spectrometry	Te-0_1	59_1.RAW	MetaboLights	MTBLS528	http://identifiers.org/metabolights/MTBLS528	Data processing	59_1.cdf	MetaboLights	MTBLS528	http://identifiers.org/metabolights/MTBLS528	Metabolite data analysis	m_mtbls528_metabolite_profiling_mass_spectrometry_v2_maf.tsv	MetaboLights	MTBLS528	http://identifiers.org/metabolights/MTBLS528	Secondary metabolite analysis	doi:10.6084/m9.figshare.c.3938875	figshare	doi:10.6084/m9.figshare.c.3938875	http://doi.org/10.6084/m9.figshare.c.3938875	Tenala , Finland	wild type
Te-0	LC-MS analysis and flavonoid mutant-based peak annotation	Chromatography	Mass spectrometry	Te-0_2	59_2.RAW	MetaboLights	MTBLS528	http://identifiers.org/metabolights/MTBLS528	Data processing	59_2.cdf	MetaboLights	MTBLS528	http://identifiers.org/metabolights/MTBLS528	Metabolite data analysis	m_mtbls528_metabolite_profiling_mass_spectrometry_v2_maf.tsv	MetaboLights	MTBLS528	http://identifiers.org/metabolights/MTBLS528	Secondary metabolite analysis	doi:10.6084/m9.figshare.c.3938875	figshare	doi:10.6084/m9.figshare.c.3938875	http://doi.org/10.6084/m9.figshare.c.3938875	Tenala , Finland	wild type
Te-0	LC-MS analysis and flavonoid mutant-based peak annotation	Chromatography	Mass spectrometry	Te-0_3	59_3.RAW	MetaboLights	MTBLS528	http://identifiers.org/metabolights/MTBLS528	Data processing	59_3.cdf	MetaboLights	MTBLS528	http://identifiers.org/metabolights/MTBLS528	Metabolite data analysis	m_mtbls528_metabolite_profiling_mass_spectrometry_v2_maf.tsv	MetaboLights	MTBLS528	http://identifiers.org/metabolights/MTBLS528	Secondary metabolite analysis	doi:10.6084/m9.figshare.c.3938875	figshare	doi:10.6084/m9.figshare.c.3938875	http://doi.org/10.6084/m9.figshare.c.3938875	Tenala , Finland	wild type
Ty-0	LC-MS analysis and flavonoid mutant-based peak annotation	Chromatography	Mass spectrometry	Ty-0_1	60_1.RAW	MetaboLights	MTBLS528	http://identifiers.org/metabolights/MTBLS528	Data processing	60_1.cdf	MetaboLights	MTBLS528	http://identifiers.org/metabolights/MTBLS528	Metabolite data analysis	m_mtbls528_metabolite_profiling_mass_spectrometry_v2_maf.tsv	MetaboLights	MTBLS528	http://identifiers.org/metabolights/MTBLS528	Secondary metabolite analysis	doi:10.6084/m9.figshare.c.3938875	figshare	doi:10.6084/m9.figshare.c.3938875	http://doi.org/10.6084/m9.figshare.c.3938875	Taynuilt, UK	wild type
Ty-0	LC-MS analysis and flavonoid mutant-based peak annotation	Chromatography	Mass spectrometry	Ty-0_2	60_2.RAW	MetaboLights	MTBLS528	http://identifiers.org/metabolights/MTBLS528	Data processing	60_2.cdf	MetaboLights	MTBLS528	http://identifiers.org/metabolights/MTBLS528	Metabolite data analysis	m_mtbls528_metabolite_profiling_mass_spectrometry_v2_maf.tsv	MetaboLights	MTBLS528	http://identifiers.org/metabolights/MTBLS528	Secondary metabolite analysis	doi:10.6084/m9.figshare.c.3938875	figshare	doi:10.6084/m9.figshare.c.3938875	http://doi.org/10.6084/m9.figshare.c.3938875	Taynuilt, UK	wild type
Ty-0	LC-MS analysis and flavonoid mutant-based peak annotation	Chromatography	Mass spectrometry	Ty-0_3	60_3.RAW	MetaboLights	MTBLS528	http://identifiers.org/metabolights/MTBLS528	Data processing	60_3.cdf	MetaboLights	MTBLS528	http://identifiers.org/metabolights/MTBLS528	Metabolite data analysis	m_mtbls528_metabolite_profiling_mass_spectrometry_v2_maf.tsv	MetaboLights	MTBLS528	http://identifiers.org/metabolights/MTBLS528	Secondary metabolite analysis	doi:10.6084/m9.figshare.c.3938875	figshare	doi:10.6084/m9.figshare.c.3938875	http://doi.org/10.6084/m9.figshare.c.3938875	Taynuilt, UK	wild type
Wei-1	LC-MS analysis and flavonoid mutant-based peak annotation	Chromatography	Mass spectrometry	Wei-1_1	61_1.RAW	MetaboLights	MTBLS528	http://identifiers.org/metabolights/MTBLS528	Data processing	61_1.cdf	MetaboLights	MTBLS528	http://identifiers.org/metabolights/MTBLS528	Metabolite data analysis	m_mtbls528_metabolite_profiling_mass_spectrometry_v2_maf.tsv	MetaboLights	MTBLS528	http://identifiers.org/metabolights/MTBLS528	Secondary metabolite analysis	doi:10.6084/m9.figshare.c.3938875	figshare	doi:10.6084/m9.figshare.c.3938875	http://doi.org/10.6084/m9.figshare.c.3938875	Weiningen, Switzerland	wild type
Wei-1	LC-MS analysis and flavonoid mutant-based peak annotation	Chromatography	Mass spectrometry	Wei-1_2	61_2.RAW	MetaboLights	MTBLS528	http://identifiers.org/metabolights/MTBLS528	Data processing	61_2.cdf	MetaboLights	MTBLS528	http://identifiers.org/metabolights/MTBLS528	Metabolite data analysis	m_mtbls528_metabolite_profiling_mass_spectrometry_v2_maf.tsv	MetaboLights	MTBLS528	http://identifiers.org/metabolights/MTBLS528	Secondary metabolite analysis	doi:10.6084/m9.figshare.c.3938875	figshare	doi:10.6084/m9.figshare.c.3938875	http://doi.org/10.6084/m9.figshare.c.3938875	Weiningen, Switzerland	wild type
Wei-1	LC-MS analysis and flavonoid mutant-based peak annotation	Chromatography	Mass spectrometry	Wei-1_3	61_3.RAW	MetaboLights	MTBLS528	http://identifiers.org/metabolights/MTBLS528	Data processing	61_3.cdf	MetaboLights	MTBLS528	http://identifiers.org/metabolights/MTBLS528	Metabolite data analysis	m_mtbls528_metabolite_profiling_mass_spectrometry_v2_maf.tsv	MetaboLights	MTBLS528	http://identifiers.org/metabolights/MTBLS528	Secondary metabolite analysis	doi:10.6084/m9.figshare.c.3938875	figshare	doi:10.6084/m9.figshare.c.3938875	http://doi.org/10.6084/m9.figshare.c.3938875	Weiningen, Switzerland	wild type
Will	LC-MS analysis and flavonoid mutant-based peak annotation	Chromatography	Mass spectrometry	Will_1	62_1.RAW	MetaboLights	MTBLS528	http://identifiers.org/metabolights/MTBLS528	Data processing	62_1.cdf	MetaboLights	MTBLS528	http://identifiers.org/metabolights/MTBLS528	Metabolite data analysis	m_mtbls528_metabolite_profiling_mass_spectrometry_v2_maf.tsv	MetaboLights	MTBLS528	http://identifiers.org/metabolights/MTBLS528	Secondary metabolite analysis	doi:10.6084/m9.figshare.c.3938875	figshare	doi:10.6084/m9.figshare.c.3938875	http://doi.org/10.6084/m9.figshare.c.3938875	Vilnius, Lithuania	wild type
Will	LC-MS analysis and flavonoid mutant-based peak annotation	Chromatography	Mass spectrometry	Will_2	62_2.RAW	MetaboLights	MTBLS528	http://identifiers.org/metabolights/MTBLS528	Data processing	62_2.cdf	MetaboLights	MTBLS528	http://identifiers.org/metabolights/MTBLS528	Metabolite data analysis	m_mtbls528_metabolite_profiling_mass_spectrometry_v2_maf.tsv	MetaboLights	MTBLS528	http://identifiers.org/metabolights/MTBLS528	Secondary metabolite analysis	doi:10.6084/m9.figshare.c.3938875	figshare	doi:10.6084/m9.figshare.c.3938875	http://doi.org/10.6084/m9.figshare.c.3938875	Vilnius, Lithuania	wild type
Will	LC-MS analysis and flavonoid mutant-based peak annotation	Chromatography	Mass spectrometry	Will_3	62_3.RAW	MetaboLights	MTBLS528	http://identifiers.org/metabolights/MTBLS528	Data processing	62_3.cdf	MetaboLights	MTBLS528	http://identifiers.org/metabolights/MTBLS528	Metabolite data analysis	m_mtbls528_metabolite_profiling_mass_spectrometry_v2_maf.tsv	MetaboLights	MTBLS528	http://identifiers.org/metabolights/MTBLS528	Secondary metabolite analysis	doi:10.6084/m9.figshare.c.3938875	figshare	doi:10.6084/m9.figshare.c.3938875	http://doi.org/10.6084/m9.figshare.c.3938875	Vilnius, Lithuania	wild type
Ws-0	LC-MS analysis and flavonoid mutant-based peak annotation	Chromatography	Mass spectrometry	Ws-0_1	63_1.RAW	MetaboLights	MTBLS528	http://identifiers.org/metabolights/MTBLS528	Data processing	63_1.cdf	MetaboLights	MTBLS528	http://identifiers.org/metabolights/MTBLS528	Metabolite data analysis	m_mtbls528_metabolite_profiling_mass_spectrometry_v2_maf.tsv	MetaboLights	MTBLS528	http://identifiers.org/metabolights/MTBLS528	Secondary metabolite analysis	doi:10.6084/m9.figshare.c.3938875	figshare	doi:10.6084/m9.figshare.c.3938875	http://doi.org/10.6084/m9.figshare.c.3938875	Wassilewskija, Russia	wild type
Ws-0	LC-MS analysis and flavonoid mutant-based peak annotation	Chromatography	Mass spectrometry	Ws-0_2	63_2.RAW	MetaboLights	MTBLS528	http://identifiers.org/metabolights/MTBLS528	Data processing	63_2.cdf	MetaboLights	MTBLS528	http://identifiers.org/metabolights/MTBLS528	Metabolite data analysis	m_mtbls528_metabolite_profiling_mass_spectrometry_v2_maf.tsv	MetaboLights	MTBLS528	http://identifiers.org/metabolights/MTBLS528	Secondary metabolite analysis	doi:10.6084/m9.figshare.c.3938875	figshare	doi:10.6084/m9.figshare.c.3938875	http://doi.org/10.6084/m9.figshare.c.3938875	Wassilewskija, Russia	wild type
Ws-0	LC-MS analysis and flavonoid mutant-based peak annotation	Chromatography	Mass spectrometry	Ws-0_3	63_3.RAW	MetaboLights	MTBLS528	http://identifiers.org/metabolights/MTBLS528	Data processing	63_3.cdf	MetaboLights	MTBLS528	http://identifiers.org/metabolights/MTBLS528	Metabolite data analysis	m_mtbls528_metabolite_profiling_mass_spectrometry_v2_maf.tsv	MetaboLights	MTBLS528	http://identifiers.org/metabolights/MTBLS528	Secondary metabolite analysis	doi:10.6084/m9.figshare.c.3938875	figshare	doi:10.6084/m9.figshare.c.3938875	http://doi.org/10.6084/m9.figshare.c.3938875	Wassilewskija, Russia	wild type
Zue-1	LC-MS analysis and flavonoid mutant-based peak annotation	Chromatography	Mass spectrometry	Zue-1_1	64_1.RAW	MetaboLights	MTBLS528	http://identifiers.org/metabolights/MTBLS528	Data processing	64_1.cdf	MetaboLights	MTBLS528	http://identifiers.org/metabolights/MTBLS528	Metabolite data analysis	m_mtbls528_metabolite_profiling_mass_spectrometry_v2_maf.tsv	MetaboLights	MTBLS528	http://identifiers.org/metabolights/MTBLS528	Secondary metabolite analysis	doi:10.6084/m9.figshare.c.3938875	figshare	doi:10.6084/m9.figshare.c.3938875	http://doi.org/10.6084/m9.figshare.c.3938875	Zurich, Switzerland	wild type
Zue-1	LC-MS analysis and flavonoid mutant-based peak annotation	Chromatography	Mass spectrometry	Zue-1_2	64_2.RAW	MetaboLights	MTBLS528	http://identifiers.org/metabolights/MTBLS528	Data processing	64_2.cdf	MetaboLights	MTBLS528	http://identifiers.org/metabolights/MTBLS528	Metabolite data analysis	m_mtbls528_metabolite_profiling_mass_spectrometry_v2_maf.tsv	MetaboLights	MTBLS528	http://identifiers.org/metabolights/MTBLS528	Secondary metabolite analysis	doi:10.6084/m9.figshare.c.3938875	figshare	doi:10.6084/m9.figshare.c.3938875	http://doi.org/10.6084/m9.figshare.c.3938875	Zurich, Switzerland	wild type
Zue-1	LC-MS analysis and flavonoid mutant-based peak annotation	Chromatography	Mass spectrometry	Zue-1_3	64_3.RAW	MetaboLights	MTBLS528	http://identifiers.org/metabolights/MTBLS528	Data processing	64_3.cdf	MetaboLights	MTBLS528	http://identifiers.org/metabolights/MTBLS528	Metabolite data analysis	m_mtbls528_metabolite_profiling_mass_spectrometry_v2_maf.tsv	MetaboLights	MTBLS528	http://identifiers.org/metabolights/MTBLS528	Secondary metabolite analysis	doi:10.6084/m9.figshare.c.3938875	figshare	doi:10.6084/m9.figshare.c.3938875	http://doi.org/10.6084/m9.figshare.c.3938875	Zurich, Switzerland	wild type
3gt	LC-MS analysis and flavonoid mutant-based peak annotation	Chromatography	Mass spectrometry	3gt_1	65_1.RAW	MetaboLights	MTBLS528	http://identifiers.org/metabolights/MTBLS528	Data processing	65_1.cdf	MetaboLights	MTBLS528	http://identifiers.org/metabolights/MTBLS528	Metabolite data analysis	m_mtbls528_metabolite_profiling_mass_spectrometry_v2_maf.tsv	MetaboLights	MTBLS528	http://identifiers.org/metabolights/MTBLS528	Secondary metabolite analysis	doi:10.6084/m9.figshare.c.3938875	figshare	doi:10.6084/m9.figshare.c.3938875	http://doi.org/10.6084/m9.figshare.c.3938875		mutant
3gt	LC-MS analysis and flavonoid mutant-based peak annotation	Chromatography	Mass spectrometry	3gt_2	65_2.RAW	MetaboLights	MTBLS528	http://identifiers.org/metabolights/MTBLS528	Data processing	65_2.cdf	MetaboLights	MTBLS528	http://identifiers.org/metabolights/MTBLS528	Metabolite data analysis	m_mtbls528_metabolite_profiling_mass_spectrometry_v2_maf.tsv	MetaboLights	MTBLS528	http://identifiers.org/metabolights/MTBLS528	Secondary metabolite analysis	doi:10.6084/m9.figshare.c.3938875	figshare	doi:10.6084/m9.figshare.c.3938875	http://doi.org/10.6084/m9.figshare.c.3938875		mutant
3gt	LC-MS analysis and flavonoid mutant-based peak annotation	Chromatography	Mass spectrometry	3gt_3	65_3.RAW	MetaboLights	MTBLS528	http://identifiers.org/metabolights/MTBLS528	Data processing	65_3.cdf	MetaboLights	MTBLS528	http://identifiers.org/metabolights/MTBLS528	Metabolite data analysis	m_mtbls528_metabolite_profiling_mass_spectrometry_v2_maf.tsv	MetaboLights	MTBLS528	http://identifiers.org/metabolights/MTBLS528	Secondary metabolite analysis	doi:10.6084/m9.figshare.c.3938875	figshare	doi:10.6084/m9.figshare.c.3938875	http://doi.org/10.6084/m9.figshare.c.3938875		mutant
f3h	LC-MS analysis and flavonoid mutant-based peak annotation	Chromatography	Mass spectrometry	f3h _1	66_1.RAW	MetaboLights	MTBLS528	http://identifiers.org/metabolights/MTBLS528	Data processing	66_1.cdf	MetaboLights	MTBLS528	http://identifiers.org/metabolights/MTBLS528	Metabolite data analysis	m_mtbls528_metabolite_profiling_mass_spectrometry_v2_maf.tsv	MetaboLights	MTBLS528	http://identifiers.org/metabolights/MTBLS528	Secondary metabolite analysis	doi:10.6084/m9.figshare.c.3938875	figshare	doi:10.6084/m9.figshare.c.3938875	http://doi.org/10.6084/m9.figshare.c.3938875		mutant
f3h	LC-MS analysis and flavonoid mutant-based peak annotation	Chromatography	Mass spectrometry	f3h _2	66_2.RAW	MetaboLights	MTBLS528	http://identifiers.org/metabolights/MTBLS528	Data processing	66_2.cdf	MetaboLights	MTBLS528	http://identifiers.org/metabolights/MTBLS528	Metabolite data analysis	m_mtbls528_metabolite_profiling_mass_spectrometry_v2_maf.tsv	MetaboLights	MTBLS528	http://identifiers.org/metabolights/MTBLS528	Secondary metabolite analysis	doi:10.6084/m9.figshare.c.3938875	figshare	doi:10.6084/m9.figshare.c.3938875	http://doi.org/10.6084/m9.figshare.c.3938875		mutant
f3h	LC-MS analysis and flavonoid mutant-based peak annotation	Chromatography	Mass spectrometry	f3h _3	66_3.RAW	MetaboLights	MTBLS528	http://identifiers.org/metabolights/MTBLS528	Data processing	66_3.cdf	MetaboLights	MTBLS528	http://identifiers.org/metabolights/MTBLS528	Metabolite data analysis	m_mtbls528_metabolite_profiling_mass_spectrometry_v2_maf.tsv	MetaboLights	MTBLS528	http://identifiers.org/metabolights/MTBLS528	Secondary metabolite analysis	doi:10.6084/m9.figshare.c.3938875	figshare	doi:10.6084/m9.figshare.c.3938875	http://doi.org/10.6084/m9.figshare.c.3938875		mutant
3rt	LC-MS analysis and flavonoid mutant-based peak annotation	Chromatography	Mass spectrometry	3rt _1	67_1.RAW	MetaboLights	MTBLS528	http://identifiers.org/metabolights/MTBLS528	Data processing	67_1.cdf	MetaboLights	MTBLS528	http://identifiers.org/metabolights/MTBLS528	Metabolite data analysis	m_mtbls528_metabolite_profiling_mass_spectrometry_v2_maf.tsv	MetaboLights	MTBLS528	http://identifiers.org/metabolights/MTBLS528	Secondary metabolite analysis	doi:10.6084/m9.figshare.c.3938875	figshare	doi:10.6084/m9.figshare.c.3938875	http://doi.org/10.6084/m9.figshare.c.3938875		mutant
3rt	LC-MS analysis and flavonoid mutant-based peak annotation	Chromatography	Mass spectrometry	3rt _2	67_2.RAW	MetaboLights	MTBLS528	http://identifiers.org/metabolights/MTBLS528	Data processing	67_2.cdf	MetaboLights	MTBLS528	http://identifiers.org/metabolights/MTBLS528	Metabolite data analysis	m_mtbls528_metabolite_profiling_mass_spectrometry_v2_maf.tsv	MetaboLights	MTBLS528	http://identifiers.org/metabolights/MTBLS528	Secondary metabolite analysis	doi:10.6084/m9.figshare.c.3938875	figshare	doi:10.6084/m9.figshare.c.3938875	http://doi.org/10.6084/m9.figshare.c.3938875		mutant
3rt	LC-MS analysis and flavonoid mutant-based peak annotation	Chromatography	Mass spectrometry	3rt _3	67_3.RAW	MetaboLights	MTBLS528	http://identifiers.org/metabolights/MTBLS528	Data processing	67_3.cdf	MetaboLights	MTBLS528	http://identifiers.org/metabolights/MTBLS528	Metabolite data analysis	m_mtbls528_metabolite_profiling_mass_spectrometry_v2_maf.tsv	MetaboLights	MTBLS528	http://identifiers.org/metabolights/MTBLS528	Secondary metabolite analysis	doi:10.6084/m9.figshare.c.3938875	figshare	doi:10.6084/m9.figshare.c.3938875	http://doi.org/10.6084/m9.figshare.c.3938875		mutant
3xt-1	LC-MS analysis and flavonoid mutant-based peak annotation	Chromatography	Mass spectrometry	3xt-1 _1	68_1.RAW	MetaboLights	MTBLS528	http://identifiers.org/metabolights/MTBLS528	Data processing	68_1.cdf	MetaboLights	MTBLS528	http://identifiers.org/metabolights/MTBLS528	Metabolite data analysis	m_mtbls528_metabolite_profiling_mass_spectrometry_v2_maf.tsv	MetaboLights	MTBLS528	http://identifiers.org/metabolights/MTBLS528	Secondary metabolite analysis	doi:10.6084/m9.figshare.c.3938875	figshare	doi:10.6084/m9.figshare.c.3938875	http://doi.org/10.6084/m9.figshare.c.3938875		mutant
3xt-1	LC-MS analysis and flavonoid mutant-based peak annotation	Chromatography	Mass spectrometry	3xt-1 _2	68_2.RAW	MetaboLights	MTBLS528	http://identifiers.org/metabolights/MTBLS528	Data processing	68_2.cdf	MetaboLights	MTBLS528	http://identifiers.org/metabolights/MTBLS528	Metabolite data analysis	m_mtbls528_metabolite_profiling_mass_spectrometry_v2_maf.tsv	MetaboLights	MTBLS528	http://identifiers.org/metabolights/MTBLS528	Secondary metabolite analysis	doi:10.6084/m9.figshare.c.3938875	figshare	doi:10.6084/m9.figshare.c.3938875	http://doi.org/10.6084/m9.figshare.c.3938875		mutant
3xt-1	LC-MS analysis and flavonoid mutant-based peak annotation	Chromatography	Mass spectrometry	3xt-1 _3	68_3.RAW	MetaboLights	MTBLS528	http://identifiers.org/metabolights/MTBLS528	Data processing	68_3.cdf	MetaboLights	MTBLS528	http://identifiers.org/metabolights/MTBLS528	Metabolite data analysis	m_mtbls528_metabolite_profiling_mass_spectrometry_v2_maf.tsv	MetaboLights	MTBLS528	http://identifiers.org/metabolights/MTBLS528	Secondary metabolite analysis	doi:10.6084/m9.figshare.c.3938875	figshare	doi:10.6084/m9.figshare.c.3938875	http://doi.org/10.6084/m9.figshare.c.3938875		mutant
omt	LC-MS analysis and flavonoid mutant-based peak annotation	Chromatography	Mass spectrometry	omt_1	69_1.RAW	MetaboLights	MTBLS528	http://identifiers.org/metabolights/MTBLS528	Data processing	69_1.cdf	MetaboLights	MTBLS528	http://identifiers.org/metabolights/MTBLS528	Metabolite data analysis	m_mtbls528_metabolite_profiling_mass_spectrometry_v2_maf.tsv	MetaboLights	MTBLS528	http://identifiers.org/metabolights/MTBLS528	Secondary metabolite analysis	doi:10.6084/m9.figshare.c.3938875	figshare	doi:10.6084/m9.figshare.c.3938875	http://doi.org/10.6084/m9.figshare.c.3938875		mutant
omt	LC-MS analysis and flavonoid mutant-based peak annotation	Chromatography	Mass spectrometry	omt_2	69_2.RAW	MetaboLights	MTBLS528	http://identifiers.org/metabolights/MTBLS528	Data processing	69_2.cdf	MetaboLights	MTBLS528	http://identifiers.org/metabolights/MTBLS528	Metabolite data analysis	m_mtbls528_metabolite_profiling_mass_spectrometry_v2_maf.tsv	MetaboLights	MTBLS528	http://identifiers.org/metabolights/MTBLS528	Secondary metabolite analysis	doi:10.6084/m9.figshare.c.3938875	figshare	doi:10.6084/m9.figshare.c.3938875	http://doi.org/10.6084/m9.figshare.c.3938875		mutant
omt	LC-MS analysis and flavonoid mutant-based peak annotation	Chromatography	Mass spectrometry	omt_3	69_3.RAW	MetaboLights	MTBLS528	http://identifiers.org/metabolights/MTBLS528	Data processing	69_3.cdf	MetaboLights	MTBLS528	http://identifiers.org/metabolights/MTBLS528	Metabolite data analysis	m_mtbls528_metabolite_profiling_mass_spectrometry_v2_maf.tsv	MetaboLights	MTBLS528	http://identifiers.org/metabolights/MTBLS528	Secondary metabolite analysis	doi:10.6084/m9.figshare.c.3938875	figshare	doi:10.6084/m9.figshare.c.3938875	http://doi.org/10.6084/m9.figshare.c.3938875		mutant
7rt-3	LC-MS analysis and flavonoid mutant-based peak annotation	Chromatography	Mass spectrometry	7rt-3_1	70_1.RAW	MetaboLights	MTBLS528	http://identifiers.org/metabolights/MTBLS528	Data processing	70_1.cdf	MetaboLights	MTBLS528	http://identifiers.org/metabolights/MTBLS528	Metabolite data analysis	m_mtbls528_metabolite_profiling_mass_spectrometry_v2_maf.tsv	MetaboLights	MTBLS528	http://identifiers.org/metabolights/MTBLS528	Secondary metabolite analysis	doi:10.6084/m9.figshare.c.3938875	figshare	doi:10.6084/m9.figshare.c.3938875	http://doi.org/10.6084/m9.figshare.c.3938875		mutant
7rt-3	LC-MS analysis and flavonoid mutant-based peak annotation	Chromatography	Mass spectrometry	7rt-3_2	70_2.RAW	MetaboLights	MTBLS528	http://identifiers.org/metabolights/MTBLS528	Data processing	70_2.cdf	MetaboLights	MTBLS528	http://identifiers.org/metabolights/MTBLS528	Metabolite data analysis	m_mtbls528_metabolite_profiling_mass_spectrometry_v2_maf.tsv	MetaboLights	MTBLS528	http://identifiers.org/metabolights/MTBLS528	Secondary metabolite analysis	doi:10.6084/m9.figshare.c.3938875	figshare	doi:10.6084/m9.figshare.c.3938875	http://doi.org/10.6084/m9.figshare.c.3938875		mutant
7rt-3	LC-MS analysis and flavonoid mutant-based peak annotation	Chromatography	Mass spectrometry	7rt-3_3	70_3.RAW	MetaboLights	MTBLS528	http://identifiers.org/metabolights/MTBLS528	Data processing	70_3.cdf	MetaboLights	MTBLS528	http://identifiers.org/metabolights/MTBLS528	Metabolite data analysis	m_mtbls528_metabolite_profiling_mass_spectrometry_v2_maf.tsv	MetaboLights	MTBLS528	http://identifiers.org/metabolights/MTBLS528	Secondary metabolite analysis	doi:10.6084/m9.figshare.c.3938875	figshare	doi:10.6084/m9.figshare.c.3938875	http://doi.org/10.6084/m9.figshare.c.3938875		mutant
tt4	LC-MS analysis and flavonoid mutant-based peak annotation	Chromatography	Mass spectrometry	tt4_1	71_1.RAW	MetaboLights	MTBLS528	http://identifiers.org/metabolights/MTBLS528	Data processing	71_1.cdf	MetaboLights	MTBLS528	http://identifiers.org/metabolights/MTBLS528	Metabolite data analysis	m_mtbls528_metabolite_profiling_mass_spectrometry_v2_maf.tsv	MetaboLights	MTBLS528	http://identifiers.org/metabolights/MTBLS528	Secondary metabolite analysis	doi:10.6084/m9.figshare.c.3938875	figshare	doi:10.6084/m9.figshare.c.3938875	http://doi.org/10.6084/m9.figshare.c.3938875		mutant
tt4	LC-MS analysis and flavonoid mutant-based peak annotation	Chromatography	Mass spectrometry	tt4_2	71_2.RAW	MetaboLights	MTBLS528	http://identifiers.org/metabolights/MTBLS528	Data processing	71_2.cdf	MetaboLights	MTBLS528	http://identifiers.org/metabolights/MTBLS528	Metabolite data analysis	m_mtbls528_metabolite_profiling_mass_spectrometry_v2_maf.tsv	MetaboLights	MTBLS528	http://identifiers.org/metabolights/MTBLS528	Secondary metabolite analysis	doi:10.6084/m9.figshare.c.3938875	figshare	doi:10.6084/m9.figshare.c.3938875	http://doi.org/10.6084/m9.figshare.c.3938875		mutant
tt4	LC-MS analysis and flavonoid mutant-based peak annotation	Chromatography	Mass spectrometry	tt4_3	71_3.RAW	MetaboLights	MTBLS528	http://identifiers.org/metabolights/MTBLS528	Data processing	71_3.cdf	MetaboLights	MTBLS528	http://identifiers.org/metabolights/MTBLS528	Metabolite data analysis	m_mtbls528_metabolite_profiling_mass_spectrometry_v2_maf.tsv	MetaboLights	MTBLS528	http://identifiers.org/metabolights/MTBLS528	Secondary metabolite analysis	doi:10.6084/m9.figshare.c.3938875	figshare	doi:10.6084/m9.figshare.c.3938875	http://doi.org/10.6084/m9.figshare.c.3938875		mutant
pap-1	LC-MS analysis and flavonoid mutant-based peak annotation	Chromatography	Mass spectrometry	pap-1_1	72_1.RAW	MetaboLights	MTBLS528	http://identifiers.org/metabolights/MTBLS528	Data processing	72_1.cdf	MetaboLights	MTBLS528	http://identifiers.org/metabolights/MTBLS528	Metabolite data analysis	m_mtbls528_metabolite_profiling_mass_spectrometry_v2_maf.tsv	MetaboLights	MTBLS528	http://identifiers.org/metabolights/MTBLS528	Secondary metabolite analysis	doi:10.6084/m9.figshare.c.3938875	figshare	doi:10.6084/m9.figshare.c.3938875	http://doi.org/10.6084/m9.figshare.c.3938875		mutant
pap-1	LC-MS analysis and flavonoid mutant-based peak annotation	Chromatography	Mass spectrometry	pap-1_2	72_2.RAW	MetaboLights	MTBLS528	http://identifiers.org/metabolights/MTBLS528	Data processing	72_2.cdf	MetaboLights	MTBLS528	http://identifiers.org/metabolights/MTBLS528	Metabolite data analysis	m_mtbls528_metabolite_profiling_mass_spectrometry_v2_maf.tsv	MetaboLights	MTBLS528	http://identifiers.org/metabolights/MTBLS528	Secondary metabolite analysis	doi:10.6084/m9.figshare.c.3938875	figshare	doi:10.6084/m9.figshare.c.3938875	http://doi.org/10.6084/m9.figshare.c.3938875		mutant
pap-1	LC-MS analysis and flavonoid mutant-based peak annotation	Chromatography	Mass spectrometry	pap-1_3	72_3.RAW	MetaboLights	MTBLS528	http://identifiers.org/metabolights/MTBLS528	Data processing	72_3.cdf	MetaboLights	MTBLS528	http://identifiers.org/metabolights/MTBLS528	Metabolite data analysis	m_mtbls528_metabolite_profiling_mass_spectrometry_v2_maf.tsv	MetaboLights	MTBLS528	http://identifiers.org/metabolights/MTBLS528	Secondary metabolite analysis	doi:10.6084/m9.figshare.c.3938875	figshare	doi:10.6084/m9.figshare.c.3938875	http://doi.org/10.6084/m9.figshare.c.3938875		mutant
